# Supplementary material for: Prediction of leukocyte counts during paediatric acute lymphoblastic leukaemia maintenance therapy
Source: Sci Rep. 2019 Dec 2;9:18076. doi: 10.1038/s41598-019-54492-5 (PMC6889389; doi:10.1038/s41598-019-54492-5)
Supplement: Supplementary file 2 — Dataset 1 [file 41598_2019_54492_MOESM2_ESM.csv]

model	patient_id	time	log_leuk_fitted
TCM	1	0	1.3862943611198906
TCM	1	0.25	1.4476536546262633
TCM	1	0.5	1.4997010950413041
TCM	1	0.75	1.5435649884153575
TCM	1	1	1.5802492492620592
TCM	1	1.25	1.610644256436521
TCM	1	1.5	1.635537736957187
TCM	1	1.75	1.6556252537887746
TCM	1	2	1.671520053354672
TCM	1	2.25	1.6837621492101302
TCM	1	2.5	1.6928265968784877
TCM	1	2.75	1.699130964213432
TCM	1	3	1.703042031185448
TCM	1	3.25	1.704881769346557
TCM	1	3.5	1.7049326590118095
TCM	1	3.75	1.7034424045474577
TCM	1	4	1.7006281071799187
TCM	1	4.25	1.696679951827937
TCM	1	4.5	1.691764460517696
TCM	1	4.75	1.6860273605443057
TCM	1	5	1.679596111052339
TCM	1	5.25	1.6725821273384804
TCM	1	5.5	1.6650827380530533
TCM	1	5.75	1.6571829066564385
TCM	1	6	1.648956744995746
TCM	1	6.25	1.6404688437079913
TCM	1	6.5	1.6317754413162806
TCM	1	6.75	1.6229254513454845
TCM	1	7	1.6139613645202493
TCM	1	7.25	1.6049200410965088
TCM	1	7.5	1.5958334065936293
TCM	1	7.75	1.5867290626147863
TCM	1	8	1.5776308230465421
TCM	1	8.25	1.5685591846949318
TCM	1	8.5	1.5595317403266389
TCM	1	8.75	1.550563541123676
TCM	1	9	1.5416674147137228
TCM	1	9.25	1.5328542441928046
TCM	1	9.5	1.5237484574983302
TCM	1	9.75	1.5144115866841599
TCM	1	10	1.5048971869440186
TCM	1	10.25	1.4952518164703599
TCM	1	10.5	1.485900559869597
TCM	1	10.75	1.476824738892721
TCM	1	11	1.4680076197534642
TCM	1	11.25	1.4594341822866905
TCM	1	11.5	1.4507063476061592
TCM	1	11.75	1.4418655503988664
TCM	1	12	1.4329477723893804
TCM	1	12.25	1.423984212631399
TCM	1	12.5	1.4153863532348123
TCM	1	12.75	1.4071240290755402
TCM	1	13	1.3991704585302092
TCM	1	13.25	1.3915018368575467
TCM	1	13.5	1.3837125952239817
TCM	1	13.75	1.3758372409817827
TCM	1	14	1.3679057404441113
TCM	1	14.25	1.3599440751283116
TCM	1	14.5	1.3527475012608492
TCM	1	14.75	1.3462283131167374
TCM	1	15	1.340309278356079
TCM	1	15.25	1.3349223667607357
TCM	1	15.5	1.3300076360548125
TCM	1	15.75	1.325512254884961
TCM	1	16	1.3213896456577507
TCM	1	16.25	1.3175987321923643
TCM	1	16.5	1.3141032790989748
TCM	1	16.75	1.3108713114804331
TCM	1	17	1.3078746050150007
TCM	1	17.25	1.3050882377429773
TCM	1	17.5	1.3024901959775952
TCM	1	17.75	1.3000610277138862
TCM	1	18	1.2977835377382565
TCM	1	18.25	1.2956425193633052
TCM	1	18.5	1.2936245183415043
TCM	1	18.75	1.2917176250601923
TCM	1	19	1.2899112915996098
TCM	1	19.25	1.288196170654591
TCM	1	19.5	1.2865639739425068
TCM	1	19.75	1.2850073470297985
TCM	1	20	1.283519759240912
TCM	1	20.25	1.2820954067225867
TCM	1	20.5	1.2807291270402938
TCM	1	20.75	1.2794163239270913
TCM	1	21	1.278152900971428
TCM	1	21.25	1.2769352031764232
TCM	1	21.5	1.275759965451393
TCM	1	21.75	1.2746242672090986
TCM	1	22	1.273525492341229
TCM	1	22.25	1.272461293931738
TCM	1	22.5	1.2710418412571687
TCM	1	22.75	1.2693187053838462
TCM	1	23	1.267337165581747
TCM	1	23.25	1.2651369559583712
TCM	1	23.5	1.2627529246089768
TCM	1	23.75	1.2602156153162767
TCM	1	24	1.2575517807358625
TCM	1	24.25	1.2547848350130946
TCM	1	24.5	1.2519352528862555
TCM	1	24.75	1.249020921532093
TCM	1	25	1.2460574506958602
TCM	1	25.25	1.2430584460110903
TCM	1	25.5	1.2400357498474017
TCM	1	25.75	1.236999653520713
TCM	1	26	1.2339590842530148
TCM	1	26.25	1.2309217698723494
TCM	1	26.5	1.2278943838925023
TCM	1	26.75	1.2248826733011944
TCM	1	27	1.2218915711107998
TCM	1	27.25	1.2189252954828431
TCM	1	27.5	1.2159874370230828
TCM	1	27.75	1.213081035654704
TCM	1	28	1.2102086483100898
TCM	1	28.25	1.2073724085342952
TCM	1	28.5	1.2045740789633888
TCM	1	28.75	1.2018150975262656
TCM	1	29	1.1990966181175318
TCM	1	29.25	1.1964195464000564
TCM	1	29.5	1.19378457131736
TCM	1	29.75	1.1911921928268892
TCM	1	30	1.1886427463043567
TCM	1	30.25	1.1861364240156855
TCM	1	30.5	1.1836732940058505
TCM	1	30.75	1.1812533167123043
TCM	1	31	1.17887635957401
TCM	1	31.25	1.1765422098748313
TCM	1	31.5	1.1742505860315862
TCM	1	31.75	1.1720011475120304
TCM	1	32	1.1697935035459843
TCM	1	32.25	1.1676272207733809
TCM	1	32.5	1.1655018299559057
TCM	1	32.75	1.1634168318674378
TCM	1	33	1.1613717024504528
TCM	1	33.25	1.1593658973363912
TCM	1	33.5	1.1573988558026764
TCM	1	33.75	1.1554700042334565
TCM	1	34	1.1535787591433309
TCM	1	34.25	1.1517245298162821
TCM	1	34.5	1.1499067206058324
TCM	1	34.75	1.1481247329369744
TCM	1	35	1.1463779670456113
TCM	1	35.25	1.1446658234869989
TCM	1	35.5	1.142987704440944
TCM	1	35.75	1.141343014838216
TCM	1	36	1.139731163329726
TCM	1	36.25	1.1381515631174741
TCM	1	36.5	1.1366036326640012
TCM	1	36.75	1.135086796295103
TCM	1	37	1.1336004847088086
TCM	1	37.25	1.132144135402081
TCM	1	37.5	1.1307171930253404
TCM	1	37.75	1.1293191096737059
TCM	1	38	1.1279493451227975
TCM	1	38.25	1.1266073670160113
TCM	1	38.5	1.1252926510093482
TCM	1	38.75	1.124004680879167
TCM	1	39	1.1227429485975797
TCM	1	39.25	1.1215069543796536
TCM	1	39.5	1.1202962067060853
TCM	1	39.75	1.1191102223245712
TCM	1	40	1.1179485262327185
TCM	1	40.25	1.1168106516449945
TCM	1	40.5	1.1156961399459187
TCM	1	40.75	1.1146045406314298
TCM	1	41	1.113535411240135
TCM	1	41.25	1.1124883172759348
TCM	1	41.5	1.1114628321233422
TCM	1	41.75	1.1104585369566515
TCM	1	42	1.1094750206439699
TCM	1	42.25	1.1085118796470064
TCM	1	42.5	1.1075687179173963
TCM	1	42.75	1.1066451467902474
TCM	1	43	1.1057407848755045
TCM	1	43.25	1.1048552579476603
TCM	1	43.5	1.1039881988342701
TCM	1	43.75	1.1031392473036665
TCM	1	44	1.1023080499522275
TCM	1	44.25	1.1014942600914974
TCM	1	44.5	1.1006975376354262
TCM	1	44.75	1.099917548987953
TCM	1	45	1.0991539669311345
TCM	1	45.25	1.0984064705139835
TCM	1	45.5	1.0976747449421675
TCM	1	45.75	1.0969584814686901
TCM	1	46	1.0962573772856619
TCM	1	46.25	1.0955711354172508
TCM	1	46.5	1.0948994646138877
TCM	1	46.75	1.0942420792477896
TCM	1	47	1.0935986992098523
TCM	1	47.25	1.0929690498079565
TCM	1	47.5	1.092352861666718
TCM	1	47.75	1.0917498706287097
TCM	1	48	1.0911598176571764
TCM	1	48.25	1.0905824487402556
TCM	1	48.5	1.0900175147967088
TCM	1	48.75	1.0894647715831773
TCM	1	49	1.0889239796029528
TCM	1	49.25	1.088394904016269
TCM	1	49.5	1.0878773148591732
TCM	1	49.75	1.0873709866640375
TCM	1	50	1.086875698315588
TCM	1	50.25	1.086391232972506
TCM	1	50.5	1.0859173779898774
TCM	1	50.75	1.0854539248425472
TCM	1	51	1.0850006690494274
TCM	1	51.25	1.0845574100987982
TCM	1	51.5	1.0841239513746372
TCM	1	51.75	1.0837001000839974
TCM	1	52	1.083285667185459
TCM	1	52.25	1.082880467318669
TCM	1	52.5	1.0821035258692273
TCM	1	52.75	1.08100644289053
TCM	1	53	1.0796346509804753
TCM	1	53.25	1.0780281332167596
TCM	1	53.5	1.0766027602513177
TCM	1	53.75	1.0753377092245078
TCM	1	54	1.0742145775860727
TCM	1	54.25	1.07321710026838
TCM	1	54.5	1.0723309001472887
TCM	1	54.75	1.0715432678237002
TCM	1	55	1.0708429672419735
TCM	1	55.25	1.0702200640835122
TCM	1	55.5	1.0692852555864505
TCM	1	55.75	1.0680824603977417
TCM	1	56	1.0666503412589945
TCM	1	56.25	1.0650229170559817
TCM	1	56.5	1.063610531937997
TCM	1	56.75	1.062387832049649
TCM	1	57	1.0613324199807939
TCM	1	57.25	1.0604245093026052
TCM	1	57.5	1.0596466197865921
TCM	1	57.75	1.0589833084440388
TCM	1	58	1.0584209321198603
TCM	1	58.25	1.0579474378950118
TCM	1	58.5	1.0571719331442182
TCM	1	58.75	1.056136608834386
TCM	1	59	1.0548786186302346
TCM	1	59.25	1.053430664468086
TCM	1	59.5	1.0522016686884954
TCM	1	59.75	1.0511653640043463
TCM	1	60	1.0502985507743134
TCM	1	60.25	1.0495807389413154
TCM	1	60.5	1.0489938320795709
TCM	1	60.75	1.0485218485217556
TCM	1	61	1.0481506751548393
TCM	1	61.25	1.0478678500110652
TCM	1	61.5	1.0472823987705415
TCM	1	61.75	1.0464361251209193
TCM	1	62	1.045365855270079
TCM	1	62.25	1.0441040154861394
TCM	1	62.5	1.0430590240063258
TCM	1	62.75	1.042204498325177
TCM	1	63	1.04151714050019
TCM	1	63.25	1.0409763775119933
TCM	1	63.5	1.0405640438548334
TCM	1	63.75	1.0402641013214953
TCM	1	64	1.0400623915643044
TCM	1	64.25	1.0399464175519775
TCM	1	64.5	1.0395254520077861
TCM	1	64.75	1.0388412099722548
TCM	1	65	1.0379304512116452
TCM	1	65.25	1.0368255542678546
TCM	1	65.5	1.0359346325519918
TCM	1	65.75	1.0352313529774078
TCM	1	66	1.0346924640195607
TCM	1	66.25	1.0342974367551907
TCM	1	66.5	1.034028147997113
TCM	1	66.75	1.0338686005116777
TCM	1	67	1.0338046759198152
TCM	1	67.25	1.0338239164177234
TCM	1	67.5	1.0335359059835616
TCM	1	67.75	1.0329823347308276
TCM	1	68	1.0321999498217571
TCM	1	68.25	1.0312211273584748
TCM	1	68.5	1.030453714228118
TCM	1	68.75	1.0298714510949392
TCM	1	69	1.029451153808199
TCM	1	69.25	1.0291723554443144
TCM	1	69.5	1.0290169902829431
TCM	1	69.75	1.0289691147288225
TCM	1	70	1.029014660801428
TCM	1	70.25	1.0291412183465392
TCM	1	70.5	1.0289586888084399
TCM	1	70.75	1.0285087485827256
TCM	1	71	1.0278281401176876
TCM	1	71.25	1.0269492421898163
TCM	1	71.5	1.0262796383709913
TCM	1	71.75	1.0257931381863372
TCM	1	72	1.02546662011398
TCM	1	72.25	1.0252796745545818
TCM	1	72.5	1.0252142885914743
TCM	1	72.75	1.0252545675746538
TCM	1	73	1.0253864891690494
TCM	1	73.25	1.0255976860368272
TCM	1	73.5	1.0254983717536463
TCM	1	73.75	1.0251302089224108
TCM	1	74	1.024529933598009
TCM	1	74.25	1.0237299242617133
TCM	1	74.5	1.0231374975812826
TCM	1	74.75	1.0227265225424906
TCM	1	75	1.0224739316107794
TCM	1	75.25	1.0223593644925422
TCM	1	75.5	1.0223648535672836
TCM	1	75.75	1.0224745460416131
TCM	1	76	1.0226744584806244
TCM	1	76.25	1.0229522598993817
TCM	1	76.5	1.0229184693650835
TCM	1	76.75	1.0226147335807454
TCM	1	77	1.0220777790637183
TCM	1	77.25	1.0213399800418226
TCM	1	77.5	1.020808382098327
TCM	1	77.75	1.0204569049670185
TCM	1	78	1.0202625271362762
TCM	1	78.25	1.020204930277412
TCM	1	78.5	1.0202661852449375
TCM	1	78.75	1.02043047471417
TCM	1	79	1.0206838481241314
TCM	1	79.25	1.0210140051190595
TCM	1	79.5	1.0210317647347176
TCM	1	79.75	1.020778756008173
TCM	1	80	1.0202916933354698
TCM	1	80.25	1.0196029434658538
TCM	1	80.5	1.019119277264148
TCM	1	80.75	1.0188146582022775
TCM	1	81	1.0186661043807552
TCM	1	81.25	1.0186533335247239
TCM	1	81.5	1.0187584494694981
TCM	1	81.75	1.0189656652129138
TCM	1	82	1.019261058212631
TCM	1	82.25	1.0196323541304606
TCM	1	82.5	1.0196906672967625
TCM	1	82.75	1.0194776065302924
TCM	1	83	1.0190298710575356
TCM	1	83.25	1.0183798167267493
TCM	1	83.5	1.0179339359224318
TCM	1	83.75	1.0176662298024302
TCM	1	84	1.0175537505723256
TCM	1	84.25	1.0175762469621992
TCM	1	84.5	1.0177158511245135
TCM	1	84.75	1.0179568020401644
TCM	1	85	1.0182852011192138
TCM	1	85.25	1.0186887962055455
TCM	1	85.5	1.0187789931743878
TCM	1	85.75	1.018597379424944
TCM	1	86	1.0181806373192472
TCM	1	86.25	1.0175611097240433
TCM	1	86.5	1.017145008574134
TCM	1	86.75	1.016906368296321
TCM	1	87	1.0168222711664403
TCM	1	87.25	1.01687249320391
TCM	1	87.5	1.0170391914294235
TCM	1	87.75	1.017306627580977
TCM	1	88	1.017660923981726
TCM	1	88.25	1.0180898477749198
TCM	1	88.5	1.0182050932227096
TCM	1	88.75	1.0180482252194558
TCM	1	89	1.017655907804083
TCM	1	89.25	1.0170604691131824
TCM	1	89.5	1.0166678390685977
TCM	1	89.75	1.0164520817905256
TCM	1	90	1.0163903063613002
TCM	1	90.25	1.0164623130868975
TCM	1	90.5	1.0166502810719704
TCM	1	90.75	1.0169384922104423
TCM	1	91	1.0173130872910399
TCM	1	91.25	1.0177618504380788
TCM	1	91.5	1.0178967616852872
TCM	1	91.75	1.0177593625385342
TCM	1	92	1.017386297539156
TCM	1	92.25	1.016809878693579
TCM	1	92.5	1.0164357527446546
TCM	1	92.75	1.0162380106629554
TCM	1	93	1.0161937857426775
TCM	1	93.25	1.0162829001897649
TCM	1	93.5	1.016487552980565
TCM	1	93.75	1.0167920440988638
TCM	1	94	1.0171825308556879
TCM	1	94.25	1.0176468125165177
TCM	1	94.5	1.017797152728928
TCM	1	94.75	1.0176750689116747
TCM	1	95	1.017317185181287
TCM	1	95.25	1.0167557963095653
TCM	1	95.5	1.016396265025735
TCM	1	95.75	1.0162127069018068
TCM	1	96	1.016182277391405
TCM	1	96.25	1.0162848187126712
TCM	1	96.5	1.0165025479639098
TCM	1	96.75	1.0168197815848465
TCM	1	97	1.0172226918722118
TCM	1	97.25	1.0176990917780246
TCM	1	97.5	1.017861526774178
TCM	1	97.75	1.01775148964601
TCM	1	98	1.0174055833587197
TCM	1	98.25	1.0168560845831704
TCM	1	98.5	1.016508071465997
TCM	1	98.75	1.0163356824041068
TCM	1	99	1.0163160933891824
TCM	1	99.25	1.0164291651602584
TCM	1	99.5	1.0166571315553683
TCM	1	99.75	1.0169843241795045
TCM	1	100	1.0173969291013991
TCM	1	100.25	1.0178827718107692
TCM	1	100.5	1.0180546781065973
TCM	1	100.75	1.0179541157163383
TCM	1	101	1.0176176658871179
TCM	1	101.25	1.017077586511681
TCM	1	101.5	1.016738670795573
TCM	1	101.75	1.0165750785574148
TCM	1	102	1.0165640050462539
TCM	1	102.25	1.016685328344038
TCM	1	102.5	1.0169212979367157
TCM	1	102.75	1.0172562595750945
TCM	1	103	1.0176764121413204
TCM	1	103.25	1.018169592755533
TCM	1	103.5	1.0183489062776578
TCM	1	103.75	1.018255795049419
TCM	1	104	1.0179268181595642
TCM	1	104.25	1.0173942141950403
TCM	1	104.5	1.017062491227862
TCM	1	104.75	1.0169058293896258
TCM	1	105	1.016901442174729
TCM	1	105.25	1.017029224077159
TCM	1	105.5	1.017271439368011
TCM	1	105.75	1.0176124471383607
TCM	1	106	1.0180384583263757
TCM	1	106.25	1.0185373209658501
TCM	1	106.5	1.0187224178939371
TCM	1	106.75	1.0186351658151707
TCM	1	107	1.0183121013194505
TCM	1	107.25	1.017785443278214
TCM	1	107.5	1.0174594145682891
TCM	1	107.75	1.0173082147575006
TCM	1	108	1.0173090747852838
TCM	1	108.25	1.0174419048215029
TCM	1	108.5	1.0176889832401157
TCM	1	108.75	1.0180346818354749
TCM	1	109	1.0184652230029236
TCM	1	109.25	1.0189684651232653
TCM	1	109.5	1.0191580684254737
TCM	1	109.75	1.0190754241568505
TCM	1	110	1.018757046466742
TCM	1	110.25	1.0182351344693528
TCM	1	110.5	1.0179136258025454
TCM	1	110.75	1.0177667389539442
TCM	1	111	1.0177717218251048
TCM	1	111.25	1.0179084998059134
TCM	1	111.5	1.0181593649391396
TCM	1	111.75	1.0185087013059233
TCM	1	112	1.0189427423564372
TCM	1	112.25	1.019449356427569
TCM	1	112.5	1.0200178571416378
TCM	1	112.75	1.0206388357757135
TCM	1	113	1.021304013037621
TCM	1	113.25	1.022006107988605
TCM	1	113.5	1.0227387221194477
TCM	1	113.75	1.0234962368213183
TCM	1	114	1.0242737226988812
TCM	1	114.25	1.025066859354764
TCM	1	114.5	1.0258718644344085
TCM	1	114.75	1.026685430861316
TCM	1	115	1.0275046713170286
TCM	1	115.25	1.02832706912988
TCM	1	115.5	1.029150434833407
TCM	1	115.75	1.0299728677408142
TCM	1	116	1.030792721957431
TCM	1	116.25	1.0316085763198535
TCM	1	116.5	1.0324192078094483
TCM	1	116.75	1.033223568040066
TCM	1	117	1.0340207624659126
TCM	1	117.25	1.0348100319963152
TCM	1	117.5	1.0355907367401929
TCM	1	117.75	1.036362341634944
TCM	1	118	1.0371244037426948
TCM	1	118.25	1.0378765610218261
TCM	1	118.5	1.038618522403795
TCM	1	118.75	1.039350059024823
TCM	1	119	1.0400709964793253
TCM	1	119.25	1.040781207977267
TCM	1	119.5	1.0414806083011912
TCM	1	119.75	1.04216914847065
TCM	1	120	1.0428468110323892
TCM	1	120.25	1.0435136059040304
TCM	1	120.5	1.0441695667073074
TCM	1	120.75	1.0448147475342782
TCM	1	121	1.0454492200964394
TCM	1	121.25	1.0460730712124398
TCM	1	121.5	1.046686400595188
TCM	1	121.75	1.0472893189036676
TCM	1	122	1.0478819460287667
TCM	1	122.25	1.0484644095859648
TCM	1	122.5	1.0490368435908515
TCM	1	122.75	1.0495993873031764
TCM	1	123	1.050152184199125
TCM	1	123.25	1.0506953810770838
TCM	1	123.5	1.0512291272751617
TCM	1	123.75	1.0517535739871056
TCM	1	124	1.052268873665088
TCM	1	124.25	1.052775179499191
TCM	1	124.5	1.0532726449645744
TCM	1	124.75	1.053761423428368
TCM	1	125	1.0542416678092423
TCM	1	125.25	1.0547135302834252
TCM	1	125.5	1.0551771620316668
TCM	1	125.75	1.0556327130222747
TCM	1	126	1.0560803318259167
TCM	1	126.25	1.056520165458391
TCM	1	126.5	1.0569523592479926
TCM	1	126.75	1.057377056724511
TCM	1	127	1.0577943995272259
TCM	1	127.25	1.0582045273295848
TCM	1	127.5	1.058607577778508
TCM	1	127.75	1.0590036864465158
TCM	1	128	1.059392986795069
TCM	1	128.25	1.059775610147721
TCM	1	128.5	1.0601516856718254
TCM	1	128.75	1.0605213403677038
TCM	1	129	1.0608846990643022
TCM	1	129.25	1.0612418844204763
TCM	1	129.5	1.061593016931154
TCM	1	129.75	1.061938214937706
TCM	1	130	1.0622775946419405
TCM	1	130.25	1.062611270123202
TCM	1	130.5	1.0629393533581215
TCM	1	130.75	1.0632619542426136
TCM	1	131	1.0635791806157742
TCM	1	131.25	1.0638911382853644
TCM	1	131.5	1.0641979310546081
TCM	1	131.75	1.0644996607500699
TCM	1	132	1.0647964272503954
TCM	1	132.25	1.0650883285157402
TCM	1	132.5	1.06537546061772
TCM	1	132.75	1.0656579177697436
TCM	1	133	1.0659357923576085
TCM	1	133.25	1.0662091749702487
TCM	1	133.5	1.0664781544305462
TCM	1	133.75	1.0667428178261216
TCM	1	134	1.067003250540039
TCM	1	134.25	1.0672595362813597
TCM	1	134.5	1.067511757115497
TCM	1	134.75	1.0677599934943274
TCM	1	135	1.0680043242860178
TCM	1	135.25	1.0682448268045408
TCM	1	135.5	1.0684815768388463
TCM	1	135.75	1.0687146486816723
TCM	1	136	1.0689441151579708
TCM	1	136.25	1.0691700476529364
TCM	1	136.5	1.0693925161396267
TCM	1	136.75	1.0696115892061604
TCM	1	137	1.069827334082491
TCM	1	137.25	1.0700398166667466
TCM	1	137.5	1.0702491015511337
TCM	1	137.75	1.0704552520474038
TCM	1	138	1.07065833021188
TCM	1	138.25	1.0708583968700451
TCM	1	138.5	1.0710555116406946
TCM	1	138.75	1.0712497329596502
TCM	1	139	1.071441118103047
TCM	1	139.25	1.0716297232101857
TCM	1	139.5	1.0718156036027318
TCM	1	139.75	1.0719988135238103
TCM	1	140	1.0721794061027876
TCM	1	140.25	1.072357433381577
TCM	1	140.5	1.0725329463399427
TCM	1	140.75	1.0727059949198794
TCM	1	141	1.072876628049134
TCM	1	141.25	1.0730448936639272
TCM	1	141.5	1.0732108387309327
TCM	1	141.75	1.0733745092685578
TCM	1	142	1.073535950367575
TCM	1	142.25	1.0736952062111365
TCM	1	142.5	1.073479603224949
TCM	1	142.75	1.072939827699268
TCM	1	143	1.0721205406377137
TCM	1	143.25	1.0710610768017346
TCM	1	143.5	1.0701686926128553
TCM	1	143.75	1.0694232406768425
TCM	1	144	1.0688069300882592
TCM	1	144.25	1.068304051399882
TCM	1	144.5	1.0679007338641209
TCM	1	144.75	1.067584731115252
TCM	1	145	1.067345231925875
TCM	1	145.25	1.0671726930771879
TCM	1	145.5	1.0666862393824474
TCM	1	145.75	1.0659290174384184
TCM	1	146	1.0649390329906674
TCM	1	146.25	1.0637497482052476
TCM	1	146.5	1.0627629747997447
TCM	1	146.75	1.061954064182915
TCM	1	147	1.0613012539561653
TCM	1	147.25	1.0607853309381143
TCM	1	147.5	1.0603893337865768
TCM	1	147.75	1.060098290498825
TCM	1	148	1.0598989866479602
TCM	1	148.25	1.0597797607165815
TCM	1	148.5	1.0593581350928654
TCM	1	148.75	1.0586755455576142
TCM	1	149	1.057768496551648
TCM	1	149.25	1.056669133616102
TCM	1	149.5	1.0557778505844757
TCM	1	149.75	1.055069053673713
TCM	1	150	1.0545201486855649
TCM	1	150.25	1.0541111910020882
TCM	1	150.5	1.053824576682914
TCM	1	150.75	1.0536447697665556
TCM	1	151	1.0535580614774074
TCM	1	151.25	1.0535523575627659
TCM	1	151.5	1.0532450659321215
TCM	1	151.75	1.05267723073394
TCM	1	152	1.05188501959941
TCM	1	152.25	1.0509002890753032
TCM	1	152.5	1.0501229220911208
TCM	1	152.75	1.0495271736662612
TCM	1	153	1.0490903184403293
TCM	1	153.25	1.0487922985649454
TCM	1	153.5	1.0486154129065248
TCM	1	153.75	1.048544042641406
TCM	1	154	1.0485644089264752
TCM	1	154.25	1.0486643588530593
TCM	1	154.5	1.048461515182301
TCM	1	154.75	1.0479968265629243
TCM	1	155	1.0473063837623444
TCM	1	155.25	1.0464219823770802
TCM	1	155.5	1.0457431947464468
TCM	1	155.75	1.0452442944304927
TCM	1	156	1.0449025743667684
TCM	1	156.25	1.0446979949875974
TCM	1	156.5	1.0446128735880529
TCM	1	156.75	1.0446316100374804
TCM	1	157	1.0447404445272137
TCM	1	157.25	1.0449272435701973
TCM	1	157.5	1.0448099127100536
TCM	1	157.75	1.04442936960971
TCM	1	158	1.0438216836103318
TCM	1	158.25	1.0430186368846588
TCM	1	158.5	1.0424195322062961
TCM	1	158.75	1.041998691782653
TCM	1	159	1.0417334530777724
TCM	1	159.25	1.0416038175646376
TCM	1	159.5	1.0415921406266149
TCM	1	159.75	1.0416828577164106
TCM	1	160	1.0418622424784356
TCM	1	160.25	1.0421181930615973
TCM	1	160.5	1.0420689076524314
TCM	1	160.75	1.0417552853507122
TCM	1	161	1.0412133837542128
TCM	1	161.25	1.0404749789725476
TCM	1	161.5	1.0399391099988375
TCM	1	161.75	1.0395801477788456
TCM	1	162	1.0393754740933208
TCM	1	162.25	1.0393051309438892
TCM	1	162.5	1.039351510992645
TCM	1	162.75	1.0394990841779066
TCM	1	163	1.0397341562240885
TCM	1	163.25	1.040044655283022
TCM	1	163.5	1.0400490699191671
TCM	1	163.75	1.039788281696373
TCM	1	164	1.0392983363400004
TCM	1	164.25	1.0386110028269377
TCM	1	164.5	1.0381250549288956
TCM	1	164.75	1.0378149069898166
TCM	1	165	1.0376579801596848
TCM	1	165.25	1.0376343523387686
TCM	1	165.5	1.0373557501820354
TCM	1	165.75	1.036856891012044
TCM	1	166	1.03616837265138
TCM	1	166.25	1.0353171505767134
TCM	1	166.5	1.034326960493979
TCM	1	166.75	1.0332186924453661
TCM	1	167	1.0320107219060137
TCM	1	167.25	1.0307192027376888
TCM	1	167.5	1.0297288508514812
TCM	1	167.75	1.0290019652851554
TCM	1	168	1.0285052674545283
TCM	1	168.25	1.0282093852992555
TCM	1	168.5	1.0277179607889115
TCM	1	168.75	1.0270582632291165
TCM	1	169	1.0262543165824582
TCM	1	169.25	1.0253272757918204
TCM	1	169.5	1.0242957602838607
TCM	1	169.75	1.0231761484836621
TCM	1	170	1.0219828386380994
TCM	1	170.25	1.0207284796167073
TCM	1	170.5	1.0197944379800146
TCM	1	170.75	1.0191403718761305
TCM	1	171	1.0187306715888904
TCM	1	171.25	1.0185339079296
TCM	1	171.5	1.018152169917101
TCM	1	171.75	1.017611050013469
TCM	1	172	1.0169331013226843
TCM	1	172.25	1.01613818954569
TCM	1	172.5	1.0152438046007313
TCM	1	172.75	1.0142653364587448
TCM	1	173	1.013216319247341
TCM	1	173.25	1.0121086472307774
TCM	1	173.5	1.011322767130947
TCM	1	173.75	1.0108178361028055
TCM	1	174	1.0105578029492626
TCM	1	174.25	1.01051085017897
TCM	1	174.5	1.010278987563042
TCM	1	174.75	1.0098874395520263
TCM	1	175	1.0093584437674257
TCM	1	175.25	1.0087115963046025
TCM	1	175.5	1.0079641575268563
TCM	1	175.75	1.007131322799291
TCM	1	176	1.0062264621269197
TCM	1	176.25	1.0052613322260133
TCM	1	176.5	1.0046160041413374
TCM	1	176.75	1.004249605460981
TCM	1	177	1.0041260597478066
TCM	1	177.25	1.004213528636571
TCM	1	177.5	1.0041142665017762
TCM	1	177.75	1.003853423180431
TCM	1	178	1.0034531783015552
TCM	1	178.25	1.002933084177236
TCM	1	178.5	1.002310369517632
TCM	1	178.75	1.0016002083732967
TCM	1	179	1.0008159582300822
TCM	1	179.25	0.9999693707517333
TCM	1	179.5	0.9994402573568405
TCM	1	179.75	0.9991878102266724
TCM	1	180	0.9991760107478559
TCM	1	180.25	0.999373072836146
TCM	1	180.5	0.999381559389417
TCM	1	180.75	0.9992266082999056
TCM	1	181	0.9989303949547518
TCM	1	181.25	0.9985124738446508
TCM	1	181.5	0.9979900811889483
TCM	1	181.75	0.9973784029524796
TCM	1	182	0.9966908121553913
TCM	1	182.25	0.9959390789504549
TCM	1	182.5	0.9955027751262332
TCM	1	182.75	0.9953411681870702
TCM	1	183	0.9954183067314276
TCM	1	183.25	0.9957024650620351
TCM	1	183.5	0.9957965211045369
TCM	1	183.75	0.9957256116161569
TCM	1	184	0.9955119159455984
TCM	1	184.25	0.9951749967460762
TCM	1	184.5	0.99473210184304806
TCM	1	184.75	0.99419843161137
TCM	1	185	0.9935873757455335
TCM	1	185.25	0.9929107228824882
TCM	1	185.5	0.9925478045969532
TCM	1	185.75	0.9924579575733555
TCM	1	186	0.9926052921214236
TCM	1	186.25	0.9929581379186166
TCM	1	186.5	0.9931196828850791
TCM	1	186.75	0.9931150622979911
TCM	1	187	0.9929664580792851
TCM	1	187.25	0.9926934388033332
TCM	1	187.5	0.9923132609676143
TCM	1	187.75	0.991841135865032
TCM	1	188	0.9912904659278153
TCM	1	188.25	0.9906730539907896
TCM	1	188.5	0.9903679872424148
TCM	1	188.75	0.9903346633179323
TCM	1	189	0.9905372469088768
TCM	1	189.25	0.9909441164696847
TCM	1	189.5	0.9911587635259415
TCM	1	189.75	0.9912063195540567
TCM	1	190	0.9911089661374625
TCM	1	190.25	0.9908862743929113
TCM	1	190.5	0.9905555057472862
TCM	1	190.75	0.9901318783907963
TCM	1	191	0.9896288032655333
TCM	1	191.25	0.9890580930277956
TCM	1	191.5	0.9887985863863208
TCM	1	191.75	0.9888097346397412
TCM	1	192	0.9890557503756748
TCM	1	192.25	0.9895050549980241
TCM	1	192.5	0.9897614379662171
TCM	1	192.75	0.9898500246484335
TCM	1	193	0.9897929935692827
TCM	1	193.25	0.9896099153465375
TCM	1	193.5	0.9893180530502051
TCM	1	193.75	0.9889326282995058
TCM	1	194	0.9884670569478983
TCM	1	194.25	0.9879331577869638
TCM	1	194.5	0.9877095176889327
TCM	1	194.75	0.9877556356736216
TCM	1	195	0.9880357669368699
TCM	1	195.25	0.9885183710827626
TCM	1	195.5	0.9888075308153986
TCM	1	195.75	0.9889283634627223
TCM	1	196	0.988903042245253
TCM	1	196.25	0.9887511347943175
TCM	1	196.5	0.9884899031521971
TCM	1	196.75	0.9881345695614233
TCM	1	197	0.9876985518861748
TCM	1	197.25	0.9871936720903961
TCM	1	197.5	0.9866303408213554
TCM	1	197.75	0.9860177208103073
TCM	1	198	0.9853638715002816
TCM	1	198.25	0.9846758770415208
TCM	1	198.5	0.9839599595546206
TCM	1	198.75	0.9832215793471392
TCM	1	199	0.9824655235786638
TCM	1	199.25	0.9816959846996395
TCM	1	199.5	0.9809166301946991
TCM	1	199.75	0.9801306636193329
TCM	1	200	0.9793408788180556
TCM	1	200.25	0.9785497079434958
TCM	1	200.5	0.9777592639240614
TCM	1	200.75	0.9769713780199715
TCM	1	201	0.976187633033946
TCM	1	201.25	0.9754093926777351
TCM	1	201.5	0.9746378275380015
TCM	1	201.75	0.9738739380340008
TCM	1	202	0.9731185747142955
TCM	1	202.25	0.9723724561997095
TCM	1	202.5	0.9716361850443186
TCM	1	202.75	0.9709102617549105
TCM	1	203	0.9701950971816188
TCM	1	203.25	0.9694910234678854
TCM	1	203.5	0.9687983037261866
TCM	1	203.75	0.9681171405867549
TCM	1	204	0.9674476837495222
TCM	1	204.25	0.9667900366544825
TCM	1	204.5	0.9661442623723687
TCM	1	204.75	0.9655103888057711
TCM	1	205	0.9648884132804264
TCM	1	205.25	0.9642783065971913
TCM	1	205.5	0.9636800166070824
TCM	1	205.75	0.9630934713645537
TCM	1	206	0.9625185819078194
TCM	1	206.25	0.961955244709391
TCM	1	206.5	0.9614033438350192
TCM	1	206.75	0.9608627528448132
TCM	1	207	0.9603333364664232
TCM	1	207.25	0.9598149520667126
TCM	1	207.5	0.9593074509452998
TCM	1	207.75	0.9588106794706518
TCM	1	208	0.9583244800770218
TCM	1	208.25	0.9578486921384136
TCM	1	208.5	0.9573831527338866
TCM	1	208.75	0.9569276973168624
TCM	1	209	0.9564821602996353
TCM	1	209.25	0.9560463755629901
TCM	1	209.5	0.9556201768996936
TCM	1	209.75	0.9552033983996088
TCM	1	210	0.954795874783288
TCM	1	210.25	0.9543974416901099
TCM	1	210.5	0.954007935926321
TCM	1	210.75	0.953627195677729
TCM	1	211	0.9532550606912392
TCM	1	211.25	0.9528913724289448
TCM	1	211.5	0.9525359741980531
TCM	1	211.75	0.9521887112595467
TCM	1	212	0.9518494309181452
TCM	1	212.25	0.9515179825958348
TCM	1	212.5	0.9511942178909704
TCM	1	212.75	0.9508779906167629
TCM	1	213	0.9505691568453146
TCM	1	213.25	0.9502675749335431
TCM	1	213.5	0.9499731055402333
TCM	1	213.75	0.9496856116356994
TCM	1	214	0.9494049585050103
TCM	1	214.25	0.94913101374562
TCM	1	214.5	0.9488636472601443
TCM	1	214.75	0.9486027312449395
TCM	1	215	0.9483481401750639
TCM	1	215.25	0.9480997507861278
TCM	1	215.5	0.9478574420534861
TCM	1	215.75	0.9476210951691656
TCM	1	216	0.9473905935168799
TCM	1	216.25	0.947165822645437
TCM	1	216.5	0.9469466702408108
TCM	1	216.75	0.9467330260971129
TCM	1	217	0.9465247820866772
TCM	1	217.25	0.9463218321294354
TCM	1	217.5	0.9461240721617482
TCM	1	217.75	0.9459314001048326
TCM	1	218	0.9457437158329055
TCM	1	218.25	0.9455609211411563
TCM	1	218.5	0.9453829197136362
TCM	1	218.75	0.9452096170911516
TCM	1	219	0.9450409206392286
TCM	1	219.25	0.9448767395162124
TCM	1	219.5	0.9447169846415527
TCM	1	219.75	0.9445615686643233
TCM	1	220	0.9444104059320119
TCM	1	220.25	0.9442634124596173
TCM	1	220.5	0.9441205058990793
TCM	1	220.75	0.9439816055090661
TCM	1	221	0.9438466321251399
TCM	1	221.25	0.9437155081303169
TCM	1	221.5	0.9435881574260353
TCM	1	221.75	0.9434645054035408
TCM	1	222	0.9433444789157005
TCM	1	222.25	0.9432280062492503
TCM	1	222.5	0.9431150170974804
TCM	1	222.75	0.9430054425333608
TCM	1	223	0.9428992149831127
TCM	1	223.25	0.9427962682002214
TCM	1	223.5	0.9426965372398931
TCM	1	223.75	0.9425999584339525
TCM	1	224	0.9425064693661812
TCM	1	224.25	0.9424160088480916
TCM	1	224.5	0.9423285168951342
TCM	1	224.75	0.9422439347033343
TCM	1	225	0.9421622046263535
TCM	1	225.25	0.9420832701529708
TCM	1	225.5	0.9420070758849789
TCM	1	225.75	0.9419335675154908
TCM	1	226	0.9418626918076497
TCM	1	226.25	0.9417943965737375
TCM	1	226.5	0.9417286306546776
TCM	1	226.75	0.9416653438999217
TCM	1	227	0.9416044871477202
TCM	1	227.25	0.9415460122057663
TCM	1	227.5	0.9414898718322088
TCM	1	227.75	0.9414360197170274
TCM	1	228	0.9413844104637649
TCM	1	228.25	0.9413349995716106
TCM	1	228.5	0.9412877434178263
TCM	1	228.75	0.9412425992405126
TCM	1	229	0.941199525121707
TCM	1	229.25	0.9411584799708089
TCM	1	229.5	0.9411194238719943
TCM	1	229.75	0.9410823177221436
TCM	1	230	0.9410471231455536
TCM	1	230.25	0.9410138024847438
TCM	1	230.5	0.9409823187908547
TCM	1	230.75	0.9409526358137151
TCM	1	231	0.9409247179916419
TCM	1	231.25	0.9408985304410321
TCM	1	231.5	0.9408740389457989
TCM	1	231.75	0.9408512099466911
TCM	1	232	0.9408300105305433
TCM	1	232.25	0.9408104084194827
TCM	1	232.5	0.9407923719601267
TCM	1	232.75	0.940775870112795
TCM	1	233	0.9407608724407605
TCM	1	233.25	0.9407473490995545
TCM	1	233.5	0.9407352708263473
TCM	1	233.75	0.9407246089294165
TCM	1	234	0.9407153352777119
TCM	1	234.25	0.9407074222905346
TCM	1	234.5	0.940700842927331
TCM	1	234.75	0.9406955706776162
TCM	1	235	0.9406915795510261
TCM	1	235.25	0.9406888440675097
TCM	1	235.5	0.9406873392476603
TCM	1	235.75	0.9406870406031923
TCM	1	236	0.9406879241275637
TCM	1	236.25	0.9406899662867482
TCM	1	236.5	0.940693144010155
TCM	1	236.75	0.9406974346817017
TCM	1	237	0.9407028161310355
TCM	1	237.25	0.9407092666249065
TCM	1	237.5	0.9407167648586899
TCM	1	237.75	0.9407252899480595
TCM	1	238	0.9407348214208072
TCM	1	238.25	0.9407453392088126
TCM	1	238.5	0.9407568236401563
TCM	1	238.75	0.9407692554313795
TCM	1	239	0.9407826156798856
TCM	1	239.25	0.9407968858564838
TCM	1	239.5	0.9408120477980705
TCM	1	239.75	0.9408280837004511
TCM	1	240	0.9408449761112946
TCM	1	240.25	0.9408627079232227
TCM	1	240.5	0.9408812623670318
TCM	1	240.75	0.9409006230050431
TCM	1	241	0.9409207737245792
TCM	1	241.25	0.9409416987315699
TCM	1	241.5	0.9409633825442764
TCM	1	241.75	0.9409858099871403
TCM	1	242	0.9410089661847504
TCM	1	242.25	0.9410328365559256
TCM	1	242.5	0.9410574068079142
TCM	1	242.75	0.941082662914979
TCM	1	243	0.9411085911299638
TCM	1	243.25	0.9411351779793663
TCM	1	243.5	0.9411624102577462
TCM	1	243.75	0.9411902750222628
TCM	1	244	0.9412187595873417
TCM	1	244.25	0.9412478515194594
TCM	1	244.5	0.9412775386320494
TCM	1	244.75	0.9413078089805186
TCM	1	245	0.9413386508573754
TCM	1	245.25	0.9413700527874628
TCM	1	245.5	0.9414020035232954
TCM	1	245.75	0.9414344920404972
TCM	1	246	0.9414675075333337
TCM	1	246.25	0.9415010394103412
TCM	1	246.5	0.9415350772900467
TCM	1	246.75	0.9415696109967774
TCM	1	247	0.9416046305565572
TCM	1	247.25	0.9416401261930879
TCM	1	247.5	0.9416760883238141
TCM	1	247.75	0.9417125075560667
TCM	1	248	0.9417493746832873
TCM	1	248.25	0.9417866806813294
TCM	1	248.5	0.9418244167048332
TCM	1	248.75	0.9418625740836751
TCM	1	249	0.9419011443194892
TCM	1	249.25	0.941940119082257
TCM	1	249.5	0.9419794902069688
TCM	1	249.75	0.9420192496903493
TCM	1	250	0.9420593896876516
TCM	1	250.25	0.9420999025095121
TCM	1	250.5	0.9421407806188719
TCM	1	250.75	0.9421820166279572
TCM	1	251	0.9422236032953212
TCM	1	251.25	0.9422655335229445
TCM	1	251.5	0.9423078003533932
TCM	1	251.75	0.9423503969670349
TCM	1	252	0.9423933166793078
TCM	1	252.25	0.9424365529380457
TCM	1	252.5	0.9424800993208565
TCM	1	252.75	0.9425239495325511
TCM	1	253	0.9425680974026257
TCM	1	253.25	0.9426125368827915
TCM	1	253.5	0.9426572620445554
TCM	1	253.75	0.9427022670768473
TCM	1	254	0.9427475462836966
TCM	1	254.25	0.9427930940819512
TCM	1	254.5	0.9428389049990459
TCM	1	254.75	0.9428849736708108
TCM	1	255	0.9429312948393281
TCM	1	255.25	0.9429778633508256
TCM	1	255.5	0.9430246741536162
TCM	1	255.75	0.9430717222960777
TCM	1	256	0.94311900292467
TCM	1	256.25	0.9431665112819946
TCM	1	256.5	0.943214242704891
TCM	1	256.75	0.9432621926225705
TCM	1	257	0.9433103565547881
TCM	1	257.25	0.94335873011005
TCM	1	257.5	0.9434073089838563
TCM	1	257.75	0.9434560889569784
TCM	1	258	0.9435050658937717
TCM	1	258.25	0.9435542357405199
TCM	1	258.5	0.943603594523814
TCM	1	258.75	0.9436531383489618
TCM	1	259	0.9437028633984291
TCM	1	259.25	0.9437527659303137
TCM	1	259.5	0.9438028426457598
TCM	1	259.75	0.9438530903363572
TCM	1	260	0.9439035058120385
TCM	1	260.25	0.9439540859058927
TCM	1	260.5	0.9440048274782914
TCM	1	260.75	0.9440557274204083
TCM	1	261	0.9441067826572053
TCM	1	261.25	0.9441579901499447
TCM	1	261.5	0.9442093468982921
TCM	1	261.75	0.944260849942051
TCM	1	262	0.9443124963625794
TCM	1	262.25	0.9443642832839244
TCM	1	262.5	0.9444162078737114
TCM	1	262.75	0.9444682673438151
TCM	1	263	0.9445204589508432
TCM	1	263.25	0.9445727799964553
TCM	1	263.5	0.9446252278275352
TCM	1	263.75	0.9446777998362418
TCM	1	264	0.9447304934599464
TCM	1	264.25	0.9447833061810788
TCM	1	264.5	0.9448362355268899
TCM	1	264.75	0.9448892790691462
TCM	1	265	0.9449424344237601
TCM	1	265.25	0.9449956992503726
TCM	1	265.5	0.9450490712518901
TCM	1	265.75	0.9451025481739842
TCM	1	266	0.9451561278045614
TCM	1	266.25	0.9452098079732066
TCM	1	266.5	0.9452635865506059
TCM	1	266.75	0.945317461447951
TCM	1	267	0.9453714306163329
TCM	1	267.25	0.945425492046123
TCM	1	267.5	0.9454796437663479
TCM	1	267.75	0.9455338838440591
TCM	1	268	0.9455882103836991
TCM	1	268.25	0.9456426215264674
TCM	1	268.5	0.9456971154496853
TCM	1	268.75	0.9457516903661639
TCM	1	269	0.9458063445235759
TCM	1	269.25	0.945861076203829
TCM	1	269.5	0.9459158837224456
TCM	1	269.75	0.9459707654279484
TCM	1	270	0.9460257197012528
TCM	1	270.25	0.946080744955064
TCM	1	270.5	0.9461358396332836
TCM	1	270.75	0.9461910022104235
TCM	1	271	0.9462462311910266
TCM	1	271.25	0.946301525109097
TCM	1	271.5	0.9463568825275391
TCM	1	271.75	0.9464123020376033
TCM	1	272	0.9464677822583422
TCM	1	272.25	0.9465233218360755
TCM	1	272.5	0.9465789194438629
TCM	1	272.75	0.9466345737654479
TCM	1	273	0.9466902835116898
TCM	1	273.25	0.9467460474205985
TCM	1	273.5	0.9468018642566155
TCM	1	273.75	0.94685773280993
TCM	1	274	0.9469136518958255
TCM	1	274.25	0.9469696203540588
TCM	1	274.5	0.9470256370482616
TCM	1	274.75	0.9470817008653704
TCM	1	275	0.9471378107150755
TCM	1	275.25	0.9471939655292955
TCM	1	275.5	0.9472501642616663
TCM	1	275.75	0.9473064058870503
TCM	1	276	0.9473626894010633
TCM	1	276.25	0.9474190138196156
TCM	1	276.5	0.9474753781784667
TCM	1	276.75	0.9475317815327958
TCM	1	277	0.9475882229567844
TCM	1	277.25	0.9476447015432091
TCM	1	277.5	0.9477012164030495
TCM	1	277.75	0.9477577666651024
TCM	1	278	0.9478143514756102
TCM	1	278.25	0.947870969997897
TCM	1	278.5	0.9479276214120137
TCM	1	278.75	0.9479843049143936
TCM	1	279	0.9480410197175141
TCM	1	279.25	0.9480977650495691
TCM	1	279.5	0.9481545401541472
TCM	1	279.75	0.9482113442899179
TCM	1	280	0.9482681767303264
TCM	1	280.25	0.9483250367632924
TCM	1	280.5	0.9483819236909187
TCM	1	280.75	0.9484388368292039
TCM	1	281	0.9484957755077635
TCM	1	281.25	0.9485527390695555
TCM	1	281.5	0.9486097268706123
TCM	1	281.75	0.9486667382797783
TCM	1	282	0.9487237726784538
TCM	1	282.25	0.9487808294603431
TCM	1	282.5	0.9488379080312094
TCM	1	282.75	0.9488950078086323
TCM	1	283	0.9489521282217738
TCM	1	283.25	0.9490092687111459
TCM	1	283.5	0.9490664287283853
TCM	1	283.75	0.9491236077360318
TCM	1	284	0.9491808052073095
TCM	1	284.25	0.9492380206259169
TCM	1	284.5	0.9492952534858167
TCM	1	284.75	0.949352503291032
TCM	1	285	0.9494097695554474
TCM	1	285.25	0.9494670518026113
TCM	1	285.5	0.9488142371506568
TCM	1	285.75	0.9475467692310054
TCM	1	286	0.9457488642171289
TCM	1	286.25	0.94349479234753
TCM	1	286.5	0.9415599686677897
TCM	1	286.75	0.9399067115695917
TCM	1	287	0.9385016958204372
TCM	1	287.25	0.9373154474157984
TCM	1	287.5	0.9356121082298473
TCM	1	287.75	0.9334639057412407
TCM	1	288	0.930934515595841
TCM	1	288.25	0.9280800437892641
TCM	1	288.5	0.9256595268493185
TCM	1	288.75	0.9236212811232126
TCM	1	289	0.9219196058488114
TCM	1	289.25	0.9205140878411499
TCM	1	289.5	0.918659521932767
TCM	1	289.75	0.9164193934752493
TCM	1	290	0.9138496676430478
TCM	1	290.25	0.910999653137173
TCM	1	290.5	0.9086220738608676
TCM	1	290.75	0.9066601667715671
TCM	1	291	0.905063738529665
TCM	1	291.25	0.9037884027024278
TCM	1	291.5	0.9020857637438161
TCM	1	291.75	0.9000160080463123
TCM	1	292	0.897632209069345
TCM	1	292.25	0.8949811425403719
TCM	1	292.5	0.8928129920215299
TCM	1	292.75	0.8910692419549316
TCM	1	293	0.8896981454052487
TCM	1	293.25	0.8886539396631749
TCM	1	293.5	0.8871873341054889
TCM	1	293.75	0.8853572592476134
TCM	1	294	0.8832157031092661
TCM	1	294.25	0.8808085047514779
TCM	1	294.5	0.8788847179636335
TCM	1	294.75	0.8773853042272394
TCM	1	295	0.8762580498378966
TCM	1	295.25	0.8754567766327751
TCM	1	295.5	0.8742321481129943
TCM	1	295.75	0.8726426067672898
TCM	1	296	0.870739732007808
TCM	1	296.25	0.868569022551195
TCM	1	296.5	0.86687892787074
TCM	1	296.75	0.8656103319460112
TCM	1	297	0.8647109485823411
TCM	1	297.25	0.8641345330996478
TCM	1	297.5	0.8631320115542661
TCM	1	297.75	0.8617616278514862
TCM	1	298	0.8600748060851796
TCM	1	298.25	0.8581169261060179
TCM	1	298.5	0.8566360268817282
TCM	1	298.75	0.8555730680833967
TCM	1	299	0.8548758270413187
TCM	1	299.25	0.854498113212092
TCM	1	299.5	0.853691221810858
TCM	1	299.75	0.8525133076623529
TCM	1	300	0.8510157337232699
TCM	1	300.25	0.8492438418224902
TCM	1	300.5	0.8479453299704768
TCM	1	300.75	0.8470612786286863
TCM	1	301	0.8465395690700636
TCM	1	301.25	0.8463341009837512
TCM	1	301.5	0.8456965705484575
TCM	1	301.75	0.8446850851102717
TCM	1	302	0.8433509808328118
TCM	1	302.25	0.8417395896630281
TCM	1	302.5	0.8398909213576892
TCM	1	302.75	0.8378402695195087
TCM	1	303	0.8356187498875317
TCM	1	303.25	0.8332537781140349
TCM	1	303.5	0.8307694936703894
TCM	1	303.75	0.8281871358143936
TCM	1	304	0.8255253769315231
TCM	1	304.25	0.8228006180002879
TCM	1	304.5	0.8200272504226923
TCM	1	304.75	0.8172178880012816
TCM	1	305	0.8143835724307852
TCM	1	305.25	0.8115339553012338
TCM	1	305.5	0.8086774592770015
TCM	1	305.75	0.8058214208190096
TCM	1	306	0.8029722165519891
TCM	1	306.25	0.8001353751421257
TCM	1	306.5	0.7973156763397372
TCM	1	306.75	0.7945172386541904
TCM	1	307	0.7917435969616352
TCM	1	307.25	0.7889977711981112
TCM	1	307.5	0.7862823271591742
TCM	1	307.75	0.7835994303105823
TCM	1	308	0.7809508934111723
TCM	1	308.25	0.7783382186573652
TCM	1	308.5	0.7757626349774823
TCM	1	308.75	0.7732251310320558
TCM	1	309	0.7707264844125409
TCM	1	309.25	0.7682672874743494
TCM	1	309.5	0.7658479701901094
TCM	1	309.75	0.7634688203647712
TCM	1	310	0.7611300015149708
TCM	1	310.25	0.7588315686803638
TCM	1	310.5	0.7565734824039155
TCM	1	310.75	0.7543556210909496
TCM	1	311	0.7521777919326852
TCM	1	311.25	0.7500397405586979
TCM	1	311.5	0.7479411595638802
TCM	1	311.75	0.7458816960387996
TCM	1	312	0.7438609582175774
TCM	1	312.25	0.7418785213443405
TCM	1	312.5	0.7399339328477329
TCM	1	312.75	0.7380267169027238
TCM	1	313	0.7361563784498898
TCM	1	313.25	0.7343224067343218
TCM	1	313.5	0.7325242784191975
TCM	1	313.75	0.7307614603227784
TCM	1	314	0.7290334118220122
TCM	1	314.25	0.7273395869609961
TCM	1	314.5	0.7256794362981885
TCM	1	314.75	0.7240524085223891
TCM	1	315	0.7224579518640813
TCM	1	315.25	0.7208955153257047
TCM	1	315.5	0.7193645497517293
TCM	1	315.75	0.7178645087570351
TCM	1	316	0.7163948495299829
TCM	1	316.25	0.7149550335247
TCM	1	316.5	0.7135445270554531
TCM	1	316.75	0.7121628018045086
TCM	1	317	0.7108093352535868
TCM	1	317.25	0.709483611047865
TCM	1	317.5	0.7081851193004643
TCM	1	317.75	0.7069133568444513
TCM	1	318	0.7056678274385851
TCM	1	318.25	0.7044480419323315
TCM	1	318.5	0.7032535183950367
TCM	1	318.75	0.7020837822135927
TCM	1	319	0.7009383661624374
TCM	1	319.25	0.6998168104492887
TCM	1	319.5	0.6987186632511494
TCM	1	319.75	0.697643480235027
TCM	1	320	0.6965908244495645
TCM	1	320.25	0.6955602663088348
TCM	1	320.5	0.6945513835629361
TCM	1	320.75	0.6935637612571325
TCM	1	321	0.6925969916810802
TCM	1	321.25	0.6916506743095098
TCM	1	321.5	0.6907244157355689
TCM	1	321.75	0.6898178295978975
TCM	1	322	0.6889305365023785
TCM	1	322.25	0.6880621639393961
TCM	1	322.5	0.6872123461973451
TCM	1	322.75	0.6863807242730345
TCM	1	323	0.6855669457795633
TCM	1	323.25	0.6847706648521751
TCM	1	323.5	0.6839915420525341
TCM	1	323.75	0.6832292442718167
TCM	1	324	0.6824834446329632
TCM	1	324.25	0.6817538223923897
TCM	1	324.5	0.68104006284143
TCM	1	324.75	0.6803418572077361
TCM	1	325	0.6796589025568412
TCM	1	325.25	0.6789909016940626
TCM	1	325.5	0.6783375630668983
TCM	1	325.75	0.6776986006680524
TCM	1	326	0.6770737339392005
TCM	1	326.25	0.6764626876756002
TCM	1	326.5	0.6758651919316291
TCM	1	326.75	0.6752809819273219
TCM	1	327	0.6747097979559723
TCM	1	327.25	0.6741513852928488
TCM	1	327.5	0.6736054941050681
TCM	1	327.75	0.6730718793626619
TCM	1	328	0.6725503007508683
TCM	1	328.25	0.672040522583666
TCM	1	328.5	0.6715423137185738
TCM	1	328.75	0.6710554474727254
TCM	1	329	0.6705797015402296
TCM	1	329.25	0.6701148579108221
TCM	1	329.5	0.6696607027898093
TCM	1	329.75	0.6692170265193046
TCM	1	330	0.6687836235007544
TCM	1	330.25	0.6683602921187487
TCM	1	330.5	0.6708452443323355
TCM	1	330.75	0.6758597035052801
TCM	1	331	0.6830676863583197
TCM	1	331.25	0.6921710338805432
TCM	1	331.5	0.7029050986912356
TCM	1	331.75	0.7150349847937346
TCM	1	332	0.7283522546797129
TCM	1	332.25	0.7426720340760727
TCM	1	332.5	0.7578304569843323
TCM	1	332.75	0.7736824036240065
TCM	1	333	0.7900994919287471
TCM	1	333.25	0.8069682897383065
TCM	1	333.5	0.8241887200879677
TCM	1	333.75	0.8416726362666686
TCM	1	334	0.8593425467935077
TCM	1	334.25	0.8771304733079547
TCM	1	334.5	0.8949769267084086
TCM	1	334.75	0.9128299888077381
TCM	1	335	0.9306444883835275
TCM	1	335.25	0.9483812618489583
TCM	1	335.5	0.96600648990845694
TCM	1	335.75	0.9834911025307774
TCM	1	336	1.0008102454030783
TCM	1	336.25	1.0179428017481267
TCM	1	336.5	1.0348709640130789
TCM	1	336.75	1.051579850488256
TCM	1	337	1.0680571624005313
TCM	1	337.25	1.084292877458405
TCM	1	337.5	1.1002789762125413
TCM	1	337.75	1.11600919794288
TCM	1	338	1.1314788230965798
TCM	1	338.25	1.1466844795842035
TCM	1	338.5	1.1601483425906567
TCM	1	338.75	1.172071132432961
TCM	1	339	1.1826308412973114
TCM	1	339.25	1.191985201260933
TCM	1	339.5	1.200273910022108
TCM	1	339.75	1.2076206315754932
TCM	1	340	1.2141347897035701
TCM	1	340.25	1.2199131720803642
TCM	1	340.5	1.2250413622355358
TCM	1	340.75	1.2295950157767535
TCM	1	341	1.2336409962392643
TCM	1	341.25	1.2372383848114379
TCM	1	341.5	1.2404393770350937
TCM	1	341.75	1.2432900784415182
TCM	1	342	1.2458312099859943
TCM	1	342.25	1.2480987331028848
TCM	1	342.5	1.2501244032299859
TCM	1	342.75	1.2519362597499155
TCM	1	343	1.2535590594690356
TCM	1	343.25	1.2550146599996528
TCM	1	343.5	1.2563223587262362
TCM	1	343.75	1.2574991924172876
TCM	1	344	1.258560201986954
TCM	1	344.25	1.259518666409825
TCM	1	344.5	1.260386309343898
TCM	1	344.75	1.2611734816158222
TCM	1	345	1.2618893223648517
TCM	1	345.25	1.2625419013232286
TCM	1	345.5	1.2631383444271527
TCM	1	345.75	1.2636849447004406
TCM	1	346	1.2641872601291708
TCM	1	346.25	1.2646502000470385
TCM	1	346.5	1.265078101375087
TCM	1	346.75	1.265474795903502
TCM	1	347	1.2658436696650073
TCM	1	347.25	1.266187715327138
TCM	1	347.5	1.2665095784224798
TCM	1	347.75	1.2668115981402894
TCM	1	348	1.2670958433183048
TCM	1	348.25	1.2673641441987828
TCM	1	348.5	1.2676181204467216
TCM	1	348.75	1.2678592058698333
TCM	1	349	1.2680886702282712
TCM	1	349.25	1.268307638476557
TCM	1	349.5	1.268517108016332
TCM	1	349.75	1.2687179634098031
TCM	1	350	1.2689109895408661
TCM	1	350.25	1.26909688327819
TCM	1	350.5	1.269276263765144
TCM	1	350.75	1.2694496814983283
TCM	1	351	1.2696176263374102
TCM	1	351.25	1.269780534572194
TCM	1	351.5	1.2699387951579975
TCM	1	351.75	1.270092755217345
TCM	1	352	1.2702427248944375
TCM	1	352.25	1.2703889816386655
TCM	1	352.5	1.2705317739844615
TCM	1	352.75	1.2706713248868402
TCM	1	353	1.270807834664995
TCM	1	353.25	1.27094148360014
TCM	1	353.5	1.2710724342283424
TCM	1	353.75	1.2712008333642908
TCM	1	354	1.271326813887705
TCM	1	354.25	1.2714504963203561
TCM	1	354.5	1.2715719902183666
TCM	1	354.75	1.2716913954015538
TCM	1	355	1.2718088030390127
TCM	1	355.25	1.271924296607874
TCM	1	355.5	1.272037952740169
TCM	1	355.75	1.2721498419709794
TCM	1	356	1.272260029399495
TCM	1	356.25	1.2723685752732292
TCM	1	356.5	1.2724755355044337
TCM	1	356.75	1.272580962126694
TCM	1	357	1.2726849036987335
TCM	1	357.25	1.2727874056616426
TCM	1	357.5	1.2728885106549979
TCM	1	357.75	1.2729882587967083
TCM	1	358	1.2730866879308427
TCM	1	358.25	1.273183833847201
TCM	1	358.5	1.2732797304759402
TCM	1	358.75	1.273374410060181
TCM	1	359	1.2734679033091747
TCM	1	359.25	1.2735602395343064
TCM	1	359.5	1.273651446769939
TCM	1	359.75	1.2737415518808723
TCM	1	360	1.2738305806579793
TCM	1	360.25	1.2739185579033925
TCM	1	360.5	1.2740055075064665
TCM	1	360.75	1.2740914525115792
TCM	1	361	1.2741764151787254
TCM	1	361.25	1.2742604170377327
TCM	1	361.5	1.2743434789368426
TCM	1	361.75	1.2744256210863005
TCM	1	362	1.274506863097535
TCM	1	362.25	1.2745872240184264
TCM	1	362.5	1.274666722365117
TCM	1	362.75	1.2747453761201664
TCM	1	363	1.2748232027920339
TCM	1	363.25	1.274900219439723
TCM	1	363.5	1.2749764426937862
TCM	1	363.75	1.275051888775483
TCM	1	364	1.275126573514302
TCM	1	364.25	1.275200512364024
TCM	1	364.5	1.2752737204174878
TCM	1	364.75	1.2753462124201995
TCM	1	365	1.2754180027829118
TCM	1	365.25	1.2754891055932793
TCM	1	365.5	1.275559534626694
TCM	1	365.75	1.275629303356379
TCM	1	366	1.2756984249628252
TCM	1	366.25	1.2757669123426316
TCM	1	366.5	1.2758347781168147
TCM	1	366.75	1.2759020346386327
TCM	1	367	1.27596869400098
TCM	1	367.25	1.2760347680433868
TCM	1	367.5	1.2761002683586624
TCM	1	367.75	1.276165206299218
TCM	1	368	1.2762295929830927
TCM	1	368.25	1.276293439299712
TCM	1	368.5	1.2763567559154025
TCM	1	368.75	1.2764195532786782
TCM	1	369	1.2764818416253227
TCM	1	369.25	1.2765436309832796
TCM	1	369.5	1.2766049311773653
TCM	1	369.75	1.276665751833821
TCM	1	370	1.2767261023847096
TCM	1	370.25	1.2767859920721727
TCM	1	370.5	1.2768454299525547
TCM	1	370.75	1.276904424900403
TCM	1	371	1.27696298561235
TCM	1	371.25	1.2770211206108883
TCM	1	371.5	1.277078838248038
TCM	1	371.75	1.2771361467089188
TCM	1	372	1.277193054015226
TCM	1	372.25	1.2772495680286209
TCM	1	372.5	1.277305696454032
TCM	1	372.75	1.27736144684288
TCM	1	373	1.2774168265962218
TCM	1	373.25	1.2774718429678207
TCM	1	373.5	1.2775265030671457
TCM	1	373.75	1.2775808138623015
TCM	1	374	1.2776347821828926
TCM	1	374.25	1.2776884147228227
TCM	1	374.5	1.2777417180430324
TCM	1	374.75	1.2777946985741768
TCM	1	375	1.2778473626192448
TCM	1	375.25	1.2778997163561234
TCM	1	375.5	1.2779517658401054
TCM	1	375.75	1.2780035170063444
TCM	1	376	1.278054975672259
TCM	1	376.25	1.2781061475398854
TCM	1	376.5	1.2781570381981822
TCM	1	376.75	1.2782076531252873
TCM	1	377	1.278257997690726
TCM	1	377.25	1.2783080771575777
TCM	1	377.5	1.2783578966845939
TCM	1	377.75	1.2784074613282765
TCM	1	378	1.2784567760449121
TCM	1	378.25	1.2785058456925644
TCM	1	378.5	1.2785546750330274
TCM	1	378.75	1.2786032687337388
TCM	1	379	1.2786516313696552
TCM	1	379.25	1.2786997674250884
TCM	1	379.5	1.2787476815793064
TCM	1	379.75	1.2787953784371435
TCM	1	380	1.2788428624764423
TCM	1	380.25	1.2788901380547943
TCM	1	380.5	1.278228339962451
TCM	1	380.75	1.2769552754331208
TCM	1	381	1.2751569096942341
TCM	1	381.25	1.2729087628264546
TCM	1	381.5	1.2709858519738306
TCM	1	381.75	1.2693486419020128
TCM	1	382	1.2679623026223097
TCM	1	382.25	1.2667961488377792
TCM	1	382.5	1.2651146029947764
TCM	1	382.75	1.262991520741875
TCM	1	383	1.2604917623329972
TCM	1	383.25	1.2576722583381694
TCM	1	383.5	1.255291332201427
TCM	1	383.75	1.2532951900499358
TCM	1	384	1.2516364482759288
TCM	1	384.25	1.2502733686852943
TCM	1	384.5	1.2484609676016367
TCM	1	384.75	1.2462643770449588
TCM	1	385	1.24374079094902
TCM	1	385.25	1.2409404055586815
TCM	1	385.5	1.2386153059016682
TCM	1	385.75	1.2367066653847365
TCM	1	386	1.2351626693484747
TCM	1	386.25	1.2339376789504848
TCM	1	386.5	1.2322836027151483
TCM	1	386.75	1.2302623979299954
TCM	1	387	1.22792848437656
TCM	1	387.25	1.225329635872276
TCM	1	387.5	1.223215498812959
TCM	1	387.75	1.2215255540623673
TCM	1	388	1.220206496103522
TCM	1	388.25	1.2192113739676484
TCM	1	388.5	1.2177912672560574
TCM	1	388.75	1.2160069755110272
TCM	1	389	1.2139119205509399
TCM	1	389.25	1.211553017405918
TCM	1	389.5	1.209678850269217
TCM	1	389.75	1.208228406678002
TCM	1	390	1.2071479460059904
TCM	1	390.25	1.2063901346574837
TCM	1	390.5	1.2052060413475565
TCM	1	390.75	1.2036560403931267
TCM	1	391	1.2017931989335784
TCM	1	391.25	1.1996641378768649
TCM	1	391.5	1.198016874955508
TCM	1	391.75	1.1967903267307456
TCM	1	392	1.1959306894032204
TCM	1	392.25	1.1953905742109039
TCM	1	392.5	1.1944213268755859
TCM	1	392.75	1.1930831617875177
TCM	1	393	1.1914290227567954
TCM	1	393.25	1.1895054381453618
TCM	1	393.5	1.1880600350774873
TCM	1	393.75	1.1870318003737985
TCM	1	394	1.1863669915174344
TCM	1	394.25	1.1860182741317216
TCM	1	394.5	1.185237366804731
TCM	1	394.75	1.1840844194173994
TCM	1	395	1.182612334204781
TCM	1	395.25	1.180867616865653
TCM	1	395.5	1.1795975638733727
TCM	1	395.75	1.1787412727220978
TCM	1	396	1.1782450978565788
TCM	1	396.25	1.1780617906635142
TCM	1	396.5	1.1774434697592988
TCM	1	396.75	1.176450253962058
TCM	1	397	1.1751350312874758
TCM	1	397.25	1.173544306933485
TCM	1	397.5	1.1724250647695196
TCM	1	397.75	1.171716517971332
TCM	1	398	1.171365122441597
TCM	1	398.25	1.171323719254472
TCM	1	398.5	1.170844830058042
TCM	1	398.75	1.1699885536408692
TCM	1	399	1.1688077716524115
TCM	1	399.25	1.167348993998004
TCM	1	399.5	1.1663588952681012
TCM	1	399.75	1.1657767977188342
TCM	1	400	1.1655492529770313
TCM	1	400.25	1.1656291867261914
TCM	1	400.5	1.1652695187412672
TCM	1	400.75	1.1645303307800412
TCM	1	401	1.1634644991377332
TCM	1	401.25	1.1621185378280914
TCM	1	401.5	1.1612388105753322
TCM	1	401.75	1.1607647390222082
TCM	1	402	1.160642962055472
TCM	1	402.25	1.1608264824916783
TCM	1	402.5	1.1605686112346518
TCM	1	402.75	1.1599294132140971
TCM	1	403	1.1589617581373974
TCM	1	403.25	1.1577121617496862
TCM	1	403.5	1.156926673939851
TCM	1	403.75	1.156544805921809
TCM	1	404	1.1565132752636877
TCM	1	404.25	1.1567851543434284
TCM	1	404.5	1.156614138128349
TCM	1	404.75	1.1560602740257155
TCM	1	405	1.1551764233250723
TCM	1	405.25	1.1540091007782496
TCM	1	405.5	1.1533040393266938
TCM	1	405.75	1.1530008307745612
TCM	1	406	1.1530462635206753
TCM	1	406.25	1.1533934725777688
TCM	1	406.5	1.1532965304935816
TCM	1	406.75	1.1528154662401167
TCM	1	407	1.1520031308367198
TCM	1	407.25	1.1509060354531995
TCM	1	407.5	1.1502695932339115
TCM	1	407.75	1.150033468659803
TCM	1	408	1.1501445140429953
TCM	1	408.25	1.1505559209293486
TCM	1	408.5	1.1505221337024292
TCM	1	408.75	1.150103162001237
TCM	1	409	1.1493518448838795
TCM	1	409.25	1.1483146876268635
TCM	1	409.5	1.1477367813928545
TCM	1	409.75	1.1475578567857605
TCM	1	410	1.147724824298439
TCM	1	410.25	1.1481909269477377
TCM	1	410.5	1.1482109769281492
TCM	1	410.75	1.1478449639574566
TCM	1	411	1.1471457138335168
TCM	1	411.25	1.1461597240820556
TCM	1	411.5	1.145631759847367
TCM	1	411.75	1.1455016114623215
TCM	1	412	1.1457162420155638
TCM	1	412.25	1.1462289410771094
TCM	1	412.5	1.1462948844942908
TCM	1	412.75	1.145974040852888
TCM	1	413	1.145319220972361
TCM	1	413.25	1.1443769125203982
TCM	1	413.5	1.1438915529694915
TCM	1	413.75	1.1438029874900222
TCM	1	414	1.1440582274930793
TCM	1	414.25	1.1446106053339231
TCM	1	414.5	1.1447156568466204
TCM	1	414.75	1.144433328988451
TCM	1	415	1.1438164165971059
TCM	1	415.25	1.142911396081943
TCM	1	415.5	1.1424623758462573
TCM	1	415.75	1.1424092516146747
TCM	1	416	1.1426990793781329
TCM	1	416.25	1.1432852309773476
TCM	1	416.5	1.1434235989852874
TCM	1	416.75	1.1431741082509084
TCM	1	417	1.1425895367232068
TCM	1	417.25	1.1417163483125274
TCM	1	417.5	1.141298321164189
TCM	1	417.75	1.1412753978563366
TCM	1	418	1.1415946757259627
TCM	1	418.25	1.14220956324812
TCM	1	418.5	1.142376306887185
TCM	1	418.75	1.1421548089545368
TCM	1	419	1.1415978297184095
TCM	1	419.25	1.140751819514803
TCM	1	419.5	1.1403602252463174
TCM	1	419.75	1.140363033165836
TCM	1	420	1.1407073791785942
TCM	1	420.25	1.1413467059449007
TCM	1	420.5	1.1415376113316076
TCM	1	420.75	1.141339974740069
TCM	1	421	1.140806538076061
TCM	1	421.25	1.139983737178183
TCM	1	421.5	1.1396146869057242
TCM	1	421.75	1.139639414463025
TCM	1	422	1.1400050919437126
TCM	1	422.25	1.1406651940951087
TCM	1	422.5	1.1408766680104727
TCM	1	422.75	1.1406993697928254
TCM	1	423	1.1401860223396603
TCM	1	423.25	1.13938304614916
TCM	1	423.5	1.1390332234432408
TCM	1	423.75	1.1390766200183644
TCM	1	424	1.139460442095296
TCM	1	424.25	1.1401381946918394
TCM	1	424.5	1.1403671720190012
TCM	1	424.75	1.1402072067369686
TCM	1	425	1.139711002354908
TCM	1	425.25	1.1389249634594054
TCM	1	425.5	1.1385915393160522
TCM	1	425.75	1.1386508323604327
TCM	1	426	1.139050081232913
TCM	1	426.25	1.139742819715226
TCM	1	426.5	1.1399866874858455
TCM	1	426.75	1.1398414935075052
TCM	1	427	1.1393599214537589
TCM	1	427.25	1.1385883594050603
TCM	1	427.5	1.138268923269656
TCM	1	427.75	1.1383417504010218
TCM	1	428	1.1387541103545442
TCM	1	428.25	1.1394595643491638
TCM	1	428.5	1.139716096043371
TCM	1	428.75	1.139583490498576
TCM	1	429	1.1391144111856928
TCM	1	429.25	1.138355229184759
TCM	1	429.5	1.1380477267605902
TCM	1	429.75	1.1381320747215682
TCM	1	430	1.1385555722592127
TCM	1	430.25	1.1392718069018843
TCM	1	430.5	1.1395391049781138
TCM	1	430.75	1.1394172274818346
TCM	1	431	1.138958817375173
TCM	1	431.25	1.138210228322321
TCM	1	431.5	1.1379129087506872
TCM	1	431.75	1.1380070616757894
TCM	1	432	1.1384400148344382
TCM	1	432.25	1.1391653811023699
TCM	1	432.5	1.1394418283161465
TCM	1	432.75	1.139329093265106
TCM	1	433	1.1388797981456222
TCM	1	433.25	1.1381402788554635
TCM	1	433.5	1.1378516498670517
TCM	1	433.75	1.1379541453370474
TCM	1	434	1.1383951206155158
TCM	1	434.25	1.1391282131034957
TCM	1	434.5	1.1394124311086165
TCM	1	434.75	1.1393074871021476
TCM	1	435	1.1388659822987224
TCM	1	435.25	1.138134234533577
TCM	1	435.5	1.137853024270925
TCM	1	435.75	1.137962615896996
TCM	1	436	1.1384103915779749
TCM	1	436.25	1.1391500125370388
TCM	1	436.5	1.1394408266222125
TCM	1	436.75	1.139342521893015
TCM	1	437	1.138907678400972
TCM	1	437.25	1.1381825956688507
TCM	1	437.5	1.1379077201540166
TCM	1	437.75	1.1380233456921918
TCM	1	438	1.1384768805834264
TCM	1	438.25	1.1392220092711223
TCM	1	438.5	1.139518418303615
TCM	1	438.75	1.1394257712517541
TCM	1	439	1.1389966268520202
TCM	1	439.25	1.1382772661040756
TCM	1	439.5	1.1380078018120203
TCM	1	439.75	1.1381285569129393
TCM	1	440	1.1385869655317977
TCM	1	440.25	1.1393367350528534
TCM	1	440.5	1.139637890988666
TCM	1	440.75	1.1395500725877707
TCM	1	441	1.1391258173373773
TCM	1	441.25	1.1384113876976438
TCM	1	441.5	1.138146560922709
TCM	1	441.75	1.1382716879823138
TCM	1	442	1.1387342278951533
TCM	1	442.25	1.1394879101720967
TCM	1	442.5	1.1397930988068041
TCM	1	442.75	1.1397094081564125
TCM	1	443	1.1392893539065967
TCM	1	443.25	1.1385791794458107
TCM	1	443.5	1.138318326723747
TCM	1	443.75	1.1384471744415539
TCM	1	444	1.138913206249335
TCM	1	444.25	1.1396701735529469
TCM	1	444.5	1.1399787783140156
TCM	1	444.75	1.1398986100747845
TCM	1	445	1.1394821627349114
TCM	1	445.25	1.1387756605774424
TCM	1	445.5	1.1385182104796958
TCM	1	445.75	1.1386502185212102
TCM	1	446	1.1391191926749347
TCM	1	446.25	1.1398789059692471
TCM	1	446.5	1.1401903977854388
TCM	1	446.75	1.1401132328627854
TCM	1	447	1.1396998832811027
TCM	1	447.25	1.1389965541477567
TCM	1	447.5	1.1387420174734326
TCM	1	447.75	1.138876706377598
TCM	1	448	1.1393481528598253
TCM	1	448.25	1.1401101513093979
TCM	1	448.5	1.1404240779893673
TCM	1	448.75	1.1403494728283756
TCM	1	449	1.1399387860418666
TCM	1	449.25	1.1392382034878117
TCM	1	449.5	1.1389861625180098
TCM	1	449.75	1.1391231229875407
TCM	1	450	1.1395966406560758
TCM	1	450.25	1.140360531038361
TCM	1	450.5	1.14067650676516
TCM	1	450.75	1.1406040829432564
TCM	1	451	1.140195687881691
TCM	1	451.25	1.1394974881226716
TCM	1	451.5	1.1392475865775848
TCM	1	451.75	1.1393864695699634
TCM	1	452	1.1398617163854725
TCM	1	452.25	1.1406271634574523
TCM	1	452.5	1.140944859296272
TCM	1	452.75	1.1408742941051075
TCM	1	453	1.1404678741853336
TCM	1	453.25	1.1397717466505717
TCM	1	453.5	1.139523680249972
TCM	1	453.75	1.1396641875127336
TCM	1	454	1.1401408710208778
TCM	1	454.25	1.140907587924311
TCM	1	454.5	1.1412267219383319
TCM	1	454.75	1.141157738487986
TCM	1	455	1.14075302195941
TCM	1	455.25	1.140058700096421
TCM	1	455.5	1.1398122079173394
TCM	1	455.75	1.1399540839965634
TCM	1	456	1.140431954070901
TCM	1	456.25	1.141199695880549
TCM	1	456.5	1.1415200279283306
TCM	1	456.75	1.1414523908322063
TCM	1	457	1.1410491470145523
TCM	1	457.25	1.1403564047886072
TCM	1	457.5	1.1401112656739798
TCM	1	457.75	1.1402542940968492
TCM	1	458	1.1407331387789617
TCM	1	458.25	1.141501697900586
TCM	1	458.5	1.141823024316197
TCM	1	458.75	1.1417565338263294
TCM	1	459	1.1413545668637886
TCM	1	459.25	1.140663212273243
TCM	1	459.5	1.1404192383298626
TCM	1	459.75	1.1405632351525572
TCM	1	460	1.1410428743082979
TCM	1	460.25	1.141812074293783
TCM	1	460.5	1.1421342219033122
TCM	1	460.75	1.142068708119592
TCM	1	461	1.1416678513713703
TCM	1	461.25	1.1409777210090608
TCM	1	461.5	1.1407347523302
TCM	1	461.75	1.1408795610110984
TCM	1	462	1.141359841345003
TCM	1	462.25	1.1421295320397107
TCM	1	462.5	1.1424523534342534
TCM	1	462.75	1.142387671698216
TCM	1	463	1.1419877832484722
TCM	1	463.25	1.1412987379233566
TCM	1	463.5	1.1410566383178629
TCM	1	463.75	1.1412021255485207
TCM	1	464	1.1416829165317797
TCM	1	464.25	1.1424529700952073
TCM	1	464.5	1.1427763397403856
TCM	1	464.75	1.1427123668315908
TCM	1	465	1.1423133257705889
TCM	1	465.25	1.1416252468715324
TCM	1	465.5	1.1413839003080963
TCM	1	465.75	1.1415299525345497
TCM	1	466	1.1420111430003268
TCM	1	466.25	1.1427814505727771
TCM	1	466.5	1.1431052615443953
TCM	1	466.75	1.1430418924841477
TCM	1	467	1.142643595778957
TCM	1	467.25	1.141956382211204
TCM	1	467.5	1.1417156898193106
TCM	1	467.75	1.1418622103050504
TCM	1	468	1.1423437055713324
TCM	1	468.25	1.1431141744547428
TCM	1	468.5	1.1434383356759095
TCM	1	468.75	1.1433754810201817
TCM	1	469	1.1429778408627302
TCM	1	469.25	1.142291406450287
TCM	1	469.5	1.1420512842939212
TCM	1	469.75	1.1421981915955044
TCM	1	470	1.1426799129271923
TCM	1	470.25	1.1434504672777677
TCM	1	470.5	1.1437749065083764
TCM	1	470.75	1.1437124978718116
TCM	1	471	1.1433154499371154
TCM	1	471.25	1.1426297345816256
TCM	1	471.5	1.1423901250191828
TCM	1	471.75	1.1425373633647773
TCM	1	472	1.143019256349724
TCM	1	472.25	1.143789842672322
TCM	1	472.5	1.1441145072079633
TCM	1	472.75	1.144052492151927
TCM	1	473	1.1436559838100648
TCM	1	473.25	1.142970934293388
TCM	1	473.5	1.1427317839440527
TCM	1	473.75	1.1428792999238029
TCM	1	474	1.1433613112408691
TCM	1	474.25	1.144131876406556
TCM	1	474.5	1.1444567130997978
TCM	1	474.75	1.144395038594738
TCM	1	475	1.1439990170499392
TCM	1	475.25	1.143314580908259
TCM	1	475.5	1.1430758380241297
TCM	1	475.75	1.1432235806199302
TCM	1	476	1.1437056599928956
TCM	1	476.25	1.144476154477597
TCM	1	476.5	1.1448011142640362
TCM	1	476.75	1.14473973176601
TCM	1	477	1.1443441490445996
TCM	1	477.25	1.143660278914925
TCM	1	477.5	1.1434218970767787
TCM	1	477.75	1.143569820786023
TCM	1	478	1.1440519236047497
TCM	1	478.25	1.1448223036690859
TCM	1	478.5	1.1451473433599078
TCM	1	478.75	1.1450862102638846
TCM	1	479	1.1446910243706854
TCM	1	479.25	1.144007678887708
TCM	1	479.5	1.14376961767524
TCM	1	479.75	1.1439176829831075
TCM	1	480	1.1443997706031634
TCM	1	480.25	1.1451699984417276
TCM	1	480.5	1.1454950807423154
TCM	1	480.75	1.1454341602878415
TCM	1	481	1.1450393350144705
TCM	1	481.25	1.1443564785351779
TCM	1	481.5	1.1441187031799567
TCM	1	481.75	1.1442668761509065
TCM	1	482	1.1447489154326034
TCM	1	482.25	1.145518958668482
TCM	1	482.5	1.14584405163543
TCM	1	482.75	1.1457833122503835
TCM	1	483	1.1453888163367778
TCM	1	483.25	1.1447064178604514
TCM	1	483.5	1.144468897982445
TCM	1	483.75	1.1446171487822854
TCM	1	484	1.1450991103720058
TCM	1	484.25	1.1458689400752133
TCM	1	484.5	1.146194014634554
TCM	1	484.75	1.1461334272695174
TCM	1	485	1.1457392318432338
TCM	1	485.25	1.1450572628053362
TCM	1	485.5	1.1448199706698623
TCM	1	485.75	1.1449682724025827
TCM	1	486	1.1454501302492957
TCM	1	486.25	1.146219721217793
TCM	1	486.5	1.146544752718897
TCM	1	486.75	1.1464842932634212
TCM	1	487	1.1460903747390474
TCM	1	487.25	1.1454088120644408
TCM	1	487.5	1.1451717253904214
TCM	1	487.75	1.145320056512555
TCM	1	488	1.1458017897602795
TCM	1	488.25	1.1465711217809513
TCM	1	488.5	1.1468960903158583
TCM	1	488.75	1.1468357391734836
TCM	1	489	1.1464420782704687
TCM	1	489.25	1.1457609029972877
TCM	1	489.5	1.1455240034406264
TCM	1	489.75	1.1456723461847438
TCM	1	490	1.1461539376061123
TCM	1	490.25	1.146922993958964
TCM	1	490.5	1.147247882988328
TCM	1	490.75	1.147187623814924
TCM	1	491	1.1467942043962647
TCM	1	491.25	1.1461134006042655
TCM	1	491.5	1.14587667276637
TCM	1	491.75	1.1460250122211684
TCM	1	492	1.1465064473614928
TCM	1	492.25	1.1472752140209943
TCM	1	492.5	1.1476000096267955
TCM	1	492.75	1.1475398286295846
TCM	1	493	1.1471466370426633
TCM	1	493.25	1.1464661912318608
TCM	1	493.5	1.146229622072509
TCM	1	493.75	1.14637794562656
TCM	1	494	1.1468592122755168
TCM	1	494.25	1.147627677407626
TCM	1	494.5	1.147952367813235
TCM	1	494.75	1.1478922532920102
TCM	1	495	1.1474992779292625
TCM	1	495.25	1.146819178598515
TCM	1	495.5	1.1465827570309752
TCM	1	495.75	1.1467310539830171
TCM	1	496	1.147212141798902
TCM	1	496.25	1.1479802953982219
TCM	1	496.5	1.1483048706175172
TCM	1	496.75	1.1482448126250016
TCM	1	497	1.1478520435948583
TCM	1	497.25	1.147172280922784
TCM	1	497.5	1.1469359975041509
TCM	1	497.75	1.14708425876222
TCM	1	498	1.1475651589793374
TCM	1	498.25	1.1483329925842782
TCM	1	498.5	1.1486574441441584
TCM	1	498.75	1.1485974342155876
TCM	1	499	1.1482048630788526
TCM	1	499.25	1.1475254286667482
TCM	1	499.5	1.1472892756777981
[truncated: 96,881 more rows]
