# Supplementary material for: Prediction of leukocyte counts during paediatric acute lymphoblastic leukaemia maintenance therapy
Source: Sci Rep. 2019 Dec 2;9:18076. doi: 10.1038/s41598-019-54492-5 (PMC6889389; doi:10.1038/s41598-019-54492-5)
Supplement: Supplementary file 3 — Dataset 2 [file 41598_2019_54492_MOESM3_ESM.csv]

model	patient_id	frac_in50	frac_in90	RMSE	MAE
TCM	1	0.5625	0.875	0.8520636821522942	0.6332957340249508
TCM	2	0.6756756756756757	0.9459459459459459	0.7028419463054679	0.4128066232114273
TCM	3	0.5714285714285714	0.8809523809523809	1.4347832733820236	0.9503706944668908
TCM	4	0.5196078431372549	0.8529411764705882	1.6239440171903858	1.0943158754835864
TCM	5	0.6363636363636364	0.8409090909090909	1.213120650818516	0.8358346421343706
TCM	6	0.46938775510204084	0.8979591836734694	1.2054960917306712	0.9004304440092663
TCM	7	0.625	0.875	1.0524531457737891	0.6785578646864284
TCM	8	0.5319148936170213	0.9148936170212766	2.2916083803054828	1.4789611963630545
TCM	9	0.6666666666666666	0.8809523809523809	1.0235577090084804	0.5817937853493784
TCM	10	0.58	0.96	2.56144599447547	1.1624851911886376
TCM	11	0.6136363636363636	0.9318181818181818	0.680062617378706	0.41046459685780207
TCM	12	0.5238095238095238	0.9285714285714286	0.512844696587693	0.3981970067359533
TCM	13	0.65	0.9	0.5894774844356756	0.4343504467295705
TCM	14	0.6410256410256411	0.8717948717948718	0.7335626393904547	0.5180013369623647
TCM	15	0.41379310344827586	0.9310344827586207	1.5071626389790138	1.12623558333422
TCM	16	0.6176470588235294	0.9117647058823529	0.7174895091846776	0.5571219645081564
TCM	17	0.65	0.9	0.9905092172427575	0.7084248779507225
TCM	18	0.574468085106383	0.8936170212765957	2.1933527668182053	1.2972821235043985
TCM	19	0.5263157894736842	0.9473684210526315	0.8559315092851382	0.6813724512434424
TCM	20	0.6153846153846154	0.8974358974358975	1.2039636037689823	0.8233635108095424
TCM	21	0.5121951219512195	0.9512195121951219	1.3371692477897557	1.035690291732706
TCM	22	0.4	0.925	0.6707111993475108	0.5326762613295312
TCM	23	0.5476190476190477	0.8809523809523809	1.5347939149996375	1.031092141417306
TCM-CRP	1	0.5625	0.875	0.8518600799792525	0.6357063367214599
TCM-CRP	2	0.6756756756756757	0.9459459459459459	0.7025225953681478	0.41276302962849687
TCM-CRP	3	0.5714285714285714	0.9047619047619048	1.4470710826463549	0.9512049957933764
TCM-CRP	4	0.49019607843137253	0.9313725490196079	1.771230793207241	1.205074277550103
TCM-CRP	5	0.5681818181818182	0.8409090909090909	1.2197986361575393	0.8313136204685218
TCM-CRP	6	0.42857142857142855	0.8571428571428571	1.2093149906271354	0.8921635815143357
TCM-CRP	7	0.675	0.875	1.0506825518214513	0.6828640908955066
TCM-CRP	8	0.574468085106383	0.9361702127659575	2.2830290443469012	1.4753620444856217
TCM-CRP	9	0.6666666666666666	0.8809523809523809	1.0242009020337874	0.5812762540722003
TCM-CRP	10	0.64	0.94	2.554775398121019	1.1692528889114129
TCM-CRP	11	0.6136363636363636	0.9318181818181818	0.6806536007378999	0.41143653393374346
TCM-CRP	12	0.5	0.9285714285714286	0.5175671281124378	0.399396627885449
TCM-CRP	13	0.65	0.9	0.5818120767485947	0.4236368013419934
TCM-CRP	14	0.6153846153846154	0.8717948717948718	0.7342015976410202	0.5172996677956393
TCM-CRP	15	0.4482758620689655	0.896551724137931	1.5209684390598965	1.140104139801009
TCM-CRP	16	0.6176470588235294	0.9117647058823529	0.7186131946556935	0.562554646935463
TCM-CRP	17	0.65	0.9	0.993561131091929	0.7090653564697093
TCM-CRP	18	0.6170212765957447	0.9148936170212766	2.2111017386698304	1.2957695706098737
TCM-CRP	19	0.5	0.9473684210526315	0.856012171528003	0.6776014867292753
TCM-CRP	20	0.6410256410256411	0.8974358974358975	1.2008163225865143	0.8234924322611825
TCM-CRP	21	0.5121951219512195	0.9512195121951219	1.3361893479225324	1.029764145290707
TCM-CRP	22	0.4	0.925	0.6713531790736302	0.5333923795699694
TCM-CRP	23	0.5476190476190477	0.8809523809523809	1.5389825214857764	1.0316601851310292
JM	1	0.4583333333333333	0.8958333333333334	0.8511801623282664	0.6723696535543873
JM	2	0.5675675675675675	0.9459459459459459	0.6709226737971612	0.40372786604631566
JM	3	0.5238095238095238	0.9047619047619048	1.3820235078450192	0.9460164818979646
JM	4	0.5098039215686274	0.9215686274509803	1.5244731739196238	1.0450689125154151
JM	5	0.6818181818181818	0.8636363636363636	1.2718550689428605	0.8065352086281662
JM	6	0.46938775510204084	0.8571428571428571	1.0876561461934902	0.8297282180263085
JM	7	0.625	0.85	0.9508796896002394	0.6500645435189701
JM	8	0.425531914893617	0.9148936170212766	2.2601185638966346	1.5675440196509223
JM	9	0.6428571428571429	0.8809523809523809	1.1091619822052037	0.696694370695626
JM	10	0.56	0.96	2.5620518976382445	1.177903063962968
JM	11	0.6590909090909091	0.9318181818181818	0.6815861135298219	0.4136373607590628
JM	12	0.5476190476190477	0.8809523809523809	0.5345170018591616	0.42827970409452004
JM	13	0.55	0.9	0.6077458506246114	0.46810757943322556
JM	14	0.6153846153846154	0.8974358974358975	0.7330814422074406	0.5316003191668927
JM	15	0.5517241379310345	0.896551724137931	1.561161479759687	1.193833245550897
JM	16	0.5588235294117647	0.9411764705882353	0.8815035529497585	0.7350104286451414
JM	17	0.55	0.9	0.9509853250330168	0.6766148516533
JM	18	0.5319148936170213	0.9361702127659575	2.2752001193888294	1.3360365058164183
JM	19	0.47368421052631576	0.868421052631579	0.8343712095811255	0.6011774506840512
JM	20	0.5128205128205128	0.8974358974358975	1.2774410153554192	0.9669506139262227
JM	21	0.4146341463414634	0.926829268292683	1.3246311712605796	1.0277834509874193
JM	22	0.5	0.875	0.769348207413778	0.5838325166389463
JM	23	0.5238095238095238	0.9047619047619048	1.3716242201077085	0.9460697747155766
NM	1	0.041666666666666664	0.14583333333333334	0.9794037833464466	0.8002604166666667
NM	2	0.16216216216216217	0.35135135135135137	0.7768942307205067	0.5208181154127101
NM	3	0.09523809523809523	0.23809523809523808	1.4172087798287107	0.9990929705215418
NM	4	0.06862745098039216	0.16666666666666666	1.8339123024149397	1.4063629373317956
NM	5	0.09090909090909091	0.3181818181818182	1.2423547190452027	0.8346074380165289
NM	6	0.08163265306122448	0.32653061224489793	1.339649416116318	0.9518533944189921
NM	7	0.15	0.225	1.114887886740187	0.8414999999999999
NM	8	0.2127659574468085	0.3191489361702128	2.3298814709397426	1.5698506111362607
NM	9	0.11904761904761904	0.35714285714285715	1.0965209877808957	0.7156462585034014
NM	10	0.14	0.28	2.5428330656966063	1.2688000000000001
NM	11	0.11363636363636363	0.22727272727272727	0.6809805460747255	0.43708677685950414
NM	12	0.09523809523809523	0.16666666666666666	0.555736931843625	0.4387755102040817
NM	13	0.2	0.4	0.604648658313239	0.462
NM	14	0.05128205128205128	0.3076923076923077	0.7732544338449544	0.5996055226824457
NM	15	0.10344827586206896	0.27586206896551724	1.9150322176841135	1.516527942925089
NM	16	0.058823529411764705	0.20588235294117646	0.8657306852463776	0.7055363321799308
NM	17	0.05	0.2	1.0057335631269348	0.745
NM	18	0.10638297872340426	0.2765957446808511	2.5370143533062337	1.5946582163875058
NM	19	0.07894736842105263	0.2631578947368421	1.0230887186924649	0.7973684210526315
NM	20	0.15384615384615385	0.23076923076923078	1.4357966997631053	1.122682445759369
NM	21	0.12195121951219512	0.14634146341463414	1.3989585656521997	1.1267102914931588
NM	22	0.2	0.325	0.9815517052096645	0.63925
NM	23	0.047619047619047616	0.23809523809523808	1.53766026578387	1.1526077097505667
