# Supplementary material for: Prediction of leukocyte counts during paediatric acute lymphoblastic leukaemia maintenance therapy
Source: Sci Rep. 2019 Dec 2;9:18076. doi: 10.1038/s41598-019-54492-5 (PMC6889389; doi:10.1038/s41598-019-54492-5)
Supplement: Supplementary file 4 — Dataset 3 [file 41598_2019_54492_MOESM4_ESM.csv]

model	horizon	patient_id	frac_in50	frac_in90	RMSE	MAE
TCM	2	1	0.6	0.85	0.8551812599279133	0.6389713401870045
TCM	2	2	0.46875	0.75	0.7577949670358421	0.47669137161775693
TCM	2	3	0.6060606060606061	0.9393939393939394	1.4647754369781714	0.9196406447938995
TCM	2	4	0.44329896907216493	0.7010309278350515	1.8236627707068183	1.223245582696364
TCM	2	5	0.2	0.725	1.2800039248757693	0.8870662689382794
TCM	2	6	0.5	0.7727272727272727	1.3477633427763736	0.9460457191972225
TCM	2	7	0.4411764705882353	0.7647058823529411	1.1787894461301154	0.7566661169297305
TCM	2	8	0.4473684210526316	0.8157894736842105	2.4370789329534235	1.56626137941757
TCM	2	9	0.5625	0.84375	1.1704918703136589	0.7226499187215893
TCM	2	10	0.71875	0.96875	1.4328955875701501	0.9555693834702881
TCM	2	11	0.46153846153846156	0.8974358974358975	0.7450201674766278	0.48079842980572146
TCM	2	12	0.34285714285714286	0.7142857142857143	0.5649729505176535	0.4349064756899193
TCM	2	13	0.23076923076923078	0.6153846153846154	0.7661245386345114	0.6020285821569339
TCM	2	14	0.47058823529411764	0.8235294117647058	0.7976481024617438	0.5550924876163151
TCM	2	15	0.3333333333333333	0.5925925925925926	1.8393418828962875	1.3622345852230087
TCM	2	16	0.39285714285714285	0.8214285714285714	0.7862857704092434	0.6274204925830942
TCM	2	17	0.6285714285714286	1	0.8553838176831815	0.6655235298266409
TCM	2	18	0.525	0.825	2.180610967933438	1.4598473495626054
TCM	2	19	0.42424242424242425	0.696969696969697	0.8127631629049333	0.6121413236063925
TCM	2	20	0.5151515151515151	0.7575757575757576	1.5236199570449775	1.0566471477708812
TCM	2	21	0.5294117647058824	0.9705882352941176	1.406034139583308	1.0506578873393058
TCM	2	22	0.3235294117647059	0.6764705882352942	0.7221550915561677	0.5704075393904806
TCM	2	23	0.34210526315789475	0.7631578947368421	1.5929755080210775	1.1983219064163941
TCM	4	1	0.575	0.825	0.875962064318673	0.6584877296421493
TCM	4	2	0.40625	0.71875	0.8151830129307994	0.5377973615014799
TCM	4	3	0.6060606060606061	0.9393939393939394	1.4984894678255507	0.9277502559141678
TCM	4	4	0.38144329896907214	0.6701030927835051	1.898231263353797	1.3073887723562132
TCM	4	5	0.2	0.65	1.3695292457219856	1.0614711819682925
TCM	4	6	0.5	0.7727272727272727	1.3475762350428422	0.9410408569229222
TCM	4	7	0.4411764705882353	0.7352941176470589	1.1726158776389988	0.7756595298647274
TCM	4	8	0.4473684210526316	0.7894736842105263	2.399053356444569	1.5409713518325547
TCM	4	9	0.5	0.84375	1.2686006129492635	0.7822545647723349
TCM	4	10	0.71875	0.96875	1.4380217062196858	0.9552338126209389
TCM	4	11	0.46153846153846156	0.8717948717948718	0.739522706530859	0.4817968614299402
TCM	4	12	0.4	0.6857142857142857	0.624070719744632	0.4605637728378546
TCM	4	13	0.07692307692307693	0.5384615384615384	0.805073664642272	0.6686565639778128
TCM	4	14	0.47058823529411764	0.7941176470588235	0.8124455013322743	0.5755462560879049
TCM	4	15	0.37037037037037035	0.5925925925925926	1.8539511989637376	1.3518728124227983
TCM	4	16	0.32142857142857145	0.8214285714285714	0.9188993018317907	0.7429009106013852
TCM	4	17	0.6857142857142857	1	0.8491568648007684	0.649135332125372
TCM	4	18	0.45	0.75	2.7368837308451726	1.6806073629743636
TCM	4	19	0.30303030303030304	0.5757575757575758	0.8937960000233667	0.7152000016572325
TCM	4	20	0.6060606060606061	0.7878787878787878	1.3360526172511074	0.9796974841225563
TCM	4	21	0.5294117647058824	0.9411764705882353	1.475569647878928	1.101450438057399
TCM	4	22	0.35294117647058826	0.6764705882352942	0.7389432955724623	0.5779213162013681
TCM	4	23	0.39473684210526316	0.6842105263157895	1.5151347157863757	1.1409590030057708
TCM-CRP	2	1	0.575	0.85	0.8435973411508894	0.6270257938619425
TCM-CRP	2	2	0.46875	0.78125	0.7582069230352004	0.47645777177411197
TCM-CRP	2	3	0.5454545454545454	0.9090909090909091	1.4567668583277864	0.937478431712527
TCM-CRP	2	4	0.3711340206185567	0.711340206185567	1.8488233627292139	1.256292576758106
TCM-CRP	2	5	0.2	0.65	1.2635485796411876	0.8701711006162036
TCM-CRP	2	6	0.5	0.7727272727272727	1.3524574177006856	0.9452913991370899
TCM-CRP	2	7	0.4411764705882353	0.7941176470588235	1.2003968646820222	0.7676689937087441
TCM-CRP	2	8	0.42105263157894735	0.7894736842105263	2.448659155961587	1.5856185237052225
TCM-CRP	2	9	0.5625	0.84375	1.171751364995352	0.722848922055537
TCM-CRP	2	10	0.71875	0.96875	1.4267935300823942	0.9586693549181952
TCM-CRP	2	11	0.46153846153846156	0.8974358974358975	0.745033477023822	0.48057774532946396
TCM-CRP	2	12	0.34285714285714286	0.6571428571428571	0.5684441678287512	0.4344331822937023
TCM-CRP	2	13	0.23076923076923078	0.6153846153846154	0.7653276697086606	0.6013069149526462
TCM-CRP	2	14	0.47058823529411764	0.8235294117647058	0.7984999937938817	0.5546431584932152
TCM-CRP	2	15	0.3333333333333333	0.5925925925925926	1.8313064284900675	1.3687551765205506
TCM-CRP	2	16	0.32142857142857145	0.7857142857142857	0.7875860655787438	0.6285336525862912
TCM-CRP	2	17	0.6571428571428571	1	0.8430398870868785	0.6535850481581615
TCM-CRP	2	18	0.45	0.8	2.381353916309604	1.584562110312425
TCM-CRP	2	19	0.42424242424242425	0.696969696969697	0.8113198866178392	0.6121077898678682
TCM-CRP	2	20	0.5151515151515151	0.7575757575757576	1.5373601330223068	1.0726259238581675
TCM-CRP	2	21	0.5	0.9705882352941176	1.4236708918473138	1.0705458884294574
TCM-CRP	2	22	0.3235294117647059	0.7058823529411765	0.7311450076996385	0.5747232152809941
TCM-CRP	2	23	0.34210526315789475	0.7368421052631579	1.6255262363513112	1.2371777411622331
TCM-CRP	4	1	0.525	0.825	0.8652333814956137	0.6467669285082505
TCM-CRP	4	2	0.40625	0.71875	0.8162061896379119	0.5387709546399286
TCM-CRP	4	3	0.5454545454545454	0.9090909090909091	1.5188531507758072	0.953157459549559
TCM-CRP	4	4	0.30927835051546393	0.6597938144329897	1.9331179665222724	1.3536493489252497
TCM-CRP	4	5	0.225	0.55	1.3238882085590267	1.033742908173955
TCM-CRP	4	6	0.5	0.7727272727272727	1.351824801948549	0.9398235355086478
TCM-CRP	4	7	0.4411764705882353	0.7647058823529411	1.1848223291178899	0.7815902477782676
TCM-CRP	4	8	0.4473684210526316	0.7894736842105263	2.392499857042768	1.552200260332504
TCM-CRP	4	9	0.5	0.84375	1.2660708740887119	0.782204760062867
TCM-CRP	4	10	0.6875	0.96875	1.4313990990215668	0.9573128284875
TCM-CRP	4	11	0.46153846153846156	0.8717948717948718	0.7401118605413437	0.4831728274446867
TCM-CRP	4	12	0.4	0.6571428571428571	0.6294149509250553	0.4671765802063094
TCM-CRP	4	13	0.07692307692307693	0.5384615384615384	0.8052631423955002	0.6678586755474958
TCM-CRP	4	14	0.47058823529411764	0.7941176470588235	0.8134638995604343	0.5759602574223471
TCM-CRP	4	15	0.37037037037037035	0.5555555555555556	1.8598968390375252	1.3769979245018567
TCM-CRP	4	16	0.2857142857142857	0.8214285714285714	0.9119549638447284	0.7370113504515204
TCM-CRP	4	17	0.6571428571428571	1	0.8360300303021919	0.6395414342334298
TCM-CRP	4	18	0.35	0.75	3.4231193601397503	1.9992053588244731
TCM-CRP	4	19	0.30303030303030304	0.6060606060606061	0.891184963955243	0.7135812504927699
TCM-CRP	4	20	0.6060606060606061	0.7878787878787878	1.3422487535207313	0.9879154750806225
TCM-CRP	4	21	0.5294117647058824	0.9411764705882353	1.4832685737720714	1.1037618822547177
TCM-CRP	4	22	0.35294117647058826	0.6470588235294118	0.7619491108305061	0.5873300227406427
TCM-CRP	4	23	0.39473684210526316	0.6842105263157895	1.524382980497826	1.150808144139073
JM	2	1	0.358974358974359	0.7692307692307693	0.9398296143903953	0.7546939129630178
JM	2	2	0.3125	0.625	0.8303657319124124	0.5870133956478075
JM	2	3	0.45454545454545453	0.9090909090909091	1.497616175738551	1.0431647050961252
JM	2	4	0.35714285714285715	0.6964285714285714	1.7805332790176445	1.1118906422544692
JM	2	5	0.275	0.6	1.9297926227446096	1.193670791171901
JM	2	6	0.475	0.7	1.462532244444213	1.0690624421958956
JM	2	7	0.34375	0.5625	1.2303885414843894	0.8791265587761363
JM	2	8	0.4	0.7714285714285715	2.370396829821325	1.5803271811120183
JM	2	9	0.65625	0.90625	1.251060313424088	0.7442440054723944
JM	2	10	0.65625	0.96875	1.6369362502398088	0.9998155557520401
JM	2	11	0.47368421052631576	0.868421052631579	0.736417242007331	0.4616023083781975
JM	2	12	0.38235294117647056	0.8235294117647058	0.5759361656986278	0.45278004342023004
JM	2	13	0.23076923076923078	0.6153846153846154	0.7560104230206672	0.6065275073571753
JM	2	14	0.5	0.8529411764705882	0.7746170622562201	0.5482039626042777
JM	2	15	0.14814814814814814	0.4074074074074074	2.629274897463536	2.0866382782725115
JM	2	16	0.4642857142857143	0.7857142857142857	0.9424891272054031	0.7696042780819857
JM	2	17	0.6571428571428571	0.9714285714285714	0.8669244467988559	0.660846447953631
JM	2	18	0.5	0.775	3.1638009041289328	1.7558633027905024
JM	2	19	0.3939393939393939	0.7575757575757576	0.9881066871569866	0.7459088976925929
JM	2	20	0.4375	0.875	1.473976782673296	1.1373170851822776
JM	2	21	0.5882352941176471	0.8823529411764706	1.4615344490506936	1.0474412767951842
JM	2	22	0.3939393939393939	0.7575757575757576	0.8786041633142991	0.6581831656216199
JM	2	23	0.2631578947368421	0.6578947368421053	1.7418769237327096	1.3231674130369553
JM	4	1	0.42105263157894735	0.7631578947368421	0.9536205257282935	0.7374959665939905
JM	4	2	0.21875	0.5625	0.8364801446726907	0.619456317906319
JM	4	3	0.45454545454545453	0.8484848484848485	1.5811467802737995	1.0944907380630944
JM	4	4	0.2	0.5555555555555556	1.9841958772551473	1.2757905450150673
JM	4	5	0.225	0.475	2.172534519532948	1.4015823838329462
JM	4	6	0.4166666666666667	0.6666666666666666	1.419254151977294	1.1216108744376945
JM	4	7	0.13333333333333333	0.4	1.2258937348303094	1.0322642005316016
JM	4	8	0.34285714285714286	0.7714285714285715	2.544438363231918	1.679901918281026
JM	4	9	0.65625	0.90625	1.2568105673704768	0.7345807566278588
JM	4	10	0.625	0.96875	1.722641430989258	1.1011585238946604
JM	4	11	0.3888888888888889	0.8333333333333334	0.7586879644865575	0.4830751579014541
JM	4	12	0.47058823529411764	0.7647058823529411	0.6380028073881893	0.4794693361947494
JM	4	13	0.23076923076923078	0.6153846153846154	0.758734141811909	0.607135176733846
JM	4	14	0.5294117647058824	0.8235294117647058	0.7807988026450289	0.5333230681661338
JM	4	15	0.25925925925925924	0.4074074074074074	2.8507493795849945	2.214629197821077
JM	4	16	0.5	0.8214285714285714	0.9289233611918751	0.7577118960503872
JM	4	17	0.6285714285714286	0.9714285714285714	0.8941713530656329	0.7165693030110097
JM	4	18	0.475	0.775	2.8987194613579077	1.782765228270291
JM	4	19	0.36363636363636365	0.6363636363636364	1.0856171927709588	0.8434558450921906
JM	4	20	0.5757575757575758	0.8787878787878788	1.4158132960247733	1.0342577119730558
JM	4	21	0.5	0.8529411764705882	1.465535292762299	1.034034638446814
JM	4	22	0.4411764705882353	0.7647058823529411	0.8257037033580107	0.6295752005793389
JM	4	23	0.2631578947368421	0.5789473684210527	1.831237551417514	1.3897845644175104
NM	2	1	0.125	0.225	0.9575190604904245	0.7879649339718938
NM	2	2	0.09375	0.25	0.8479217630378818	0.6453306970111545
NM	2	3	0.24242424242424243	0.36363636363636365	1.4223904299925285	0.939915511256938
NM	2	4	0.1134020618556701	0.21649484536082475	1.9382067540753427	1.4221012365528163
NM	2	5	0.025	0.175	1.332506510997447	0.9392833528593011
NM	2	6	0.20454545454545456	0.38636363636363635	1.435964042256645	1.0005261220905344
NM	2	7	0.08823529411764706	0.2647058823529412	1.213904559220979	0.9402128388245502
NM	2	8	0.18421052631578946	0.34210526315789475	2.3204820591477247	1.7294337973937477
NM	2	9	0.25	0.375	1.2153209936580704	0.7420124243477823
NM	2	10	0.25	0.59375	1.3771332593740064	0.9574254059926742
NM	2	11	0.02564102564102564	0.23076923076923078	0.7265718197436855	0.4814420713175636
NM	2	12	0.05714285714285714	0.17142857142857143	0.5681728834219745	0.46350976160161306
NM	2	13	0.07692307692307693	0.3076923076923077	0.7341085181184112	0.5736164639123678
NM	2	14	0.11764705882352941	0.35294117647058826	0.77926265004242	0.5874776142004252
NM	2	15	0.18518518518518517	0.25925925925925924	2.065772953239495	1.7067973479174305
NM	2	16	0.21428571428571427	0.32142857142857145	0.893801269253257	0.6934725131595435
NM	2	17	0.14285714285714285	0.42857142857142855	0.8774131202510342	0.722786041474854
NM	2	18	0.05	0.25	2.9049035765863804	2.1281825559870393
NM	2	19	0.09090909090909091	0.24242424242424243	1.1072695665662298	0.8817874635303321
NM	2	20	0.21212121212121213	0.3333333333333333	1.3931700616325489	1.1332728468228404
NM	2	21	0.08823529411764706	0.14705882352941177	1.4584084026083202	1.2316481824197716
NM	2	22	0.17647058823529413	0.38235294117647056	0.8785254931651387	0.6871700616065514
NM	2	23	0.13157894736842105	0.18421052631578946	1.630607615215932	1.2816859682992203
NM	4	1	0.125	0.225	0.9626967529168701	0.7944289357468434
NM	4	2	0.09375	0.21875	0.8625558674547318	0.6571829442514754
NM	4	3	0.24242424242424243	0.36363636363636365	1.4375760874312447	0.950777959599058
NM	4	4	0.09278350515463918	0.21649484536082475	1.992060837651846	1.480779704152936
NM	4	5	0.075	0.175	1.3436536630592821	0.9481218809892379
NM	4	6	0.20454545454545456	0.4090909090909091	1.4445449886092596	1.0086380581632253
NM	4	7	0.08823529411764706	0.2647058823529412	1.2239649380611215	0.953006912499813
NM	4	8	0.15789473684210525	0.34210526315789475	2.3160467261641426	1.7393707648599974
NM	4	9	0.28125	0.375	1.2306969332444635	0.756372519672005
NM	4	10	0.25	0.59375	1.3815440645214063	0.9597493030067761
NM	4	11	0.02564102564102564	0.23076923076923078	0.7263420354711524	0.48454291903829333
NM	4	12	0.05714285714285714	0.17142857142857143	0.5723818395958237	0.4658762926523106
NM	4	13	0.07692307692307693	0.23076923076923078	0.738707571967071	0.5805076760185117
NM	4	14	0.11764705882352941	0.35294117647058826	0.7828893324843824	0.590196139644669
NM	4	15	0.18518518518518517	0.25925925925925924	2.0971360373803374	1.732444188184929
NM	4	16	0.21428571428571427	0.35714285714285715	0.9069127872412527	0.7078627929290372
NM	4	17	0.14285714285714285	0.42857142857142855	0.8897735048937604	0.7358457544080825
NM	4	18	0.05	0.25	3.075564066761961	2.225459763281309
NM	4	19	0.12121212121212122	0.24242424242424243	1.1239934093286923	0.9003123569868223
NM	4	20	0.21212121212121213	0.36363636363636365	1.3793395886403879	1.124057560960607
NM	4	21	0.058823529411764705	0.17647058823529413	1.4859615537618072	1.24849718575628
NM	4	22	0.20588235294117646	0.4117647058823529	0.8916757922012065	0.6993059674850335
NM	4	23	0.13157894736842105	0.15789473684210525	1.6352752131380486	1.2887188615478087
