# Supplementary material for: Prediction of leukocyte counts during paediatric acute lymphoblastic leukaemia maintenance therapy
Source: Sci Rep. 2019 Dec 2;9:18076. doi: 10.1038/s41598-019-54492-5 (PMC6889389; doi:10.1038/s41598-019-54492-5)
Supplement: Supplementary file 5 — Dataset 4 [file 41598_2019_54492_MOESM5_ESM.csv]

Patient	Time	MP	BSA	Leuk	CRP
1	0	62.5	0.7409809564204587	4	0
1	0.25	62.5	0.7410286446880039	NA	NA
1	0.5	62.5	0.741076332665851	NA	NA
1	0.75	62.5	0.741124020354056	NA	NA
1	1	62.5	0.7411717077526747	NA	NA
1	1.25	62.5	0.7412193948617631	NA	NA
1	1.5	62.5	0.7412670816813771	NA	NA
1	1.75	62.5	0.7413147682115725	NA	NA
1	2	62.5	0.7413624544524051	NA	NA
1	2.25	62.5	0.7414101404039309	NA	NA
1	2.5	62.5	0.7414578260662056	NA	NA
1	2.75	62.5	0.741505511439285	NA	NA
1	3	62.5	0.7415531965232248	NA	NA
1	3.25	62.5	0.741600881318081	NA	NA
1	3.5	62.5	0.7416485658239093	NA	NA
1	3.75	62.5	0.7416962500407653	NA	NA
1	4	62.5	0.7417439339687049	NA	NA
1	4.25	62.5	0.7417916176077837	NA	NA
1	4.5	62.5	0.7418393009580574	NA	NA
1	4.75	62.5	0.7418869840195818	NA	NA
1	5	62.5	0.7419346667924125	NA	NA
1	5.25	62.5	0.7419823492766051	NA	NA
1	5.5	62.5	0.7420300314722154	NA	NA
1	5.75	62.5	0.7420777133792988	NA	NA
1	6	62.5	0.7421253949979112	NA	NA
1	6.25	62.5	0.7421730763281079	NA	NA
1	6.5	62.5	0.7422207573699446	NA	NA
1	6.75	62.5	0.7422684381234771	NA	NA
1	7	62.5	0.7423161185887607	NA	NA
1	7.25	62.5	0.7423637987658509	NA	NA
1	7.5	62.5	0.7424114786548034	NA	NA
1	7.75	62.5	0.7424591582556735	NA	NA
1	8	62.5	0.742506837568517	4.5	0
1	8.25	62.5	0.7425545165933892	NA	NA
1	8.5	62.5	0.7426021953303454	NA	NA
1	8.75	62.5	0.7426498737794414	NA	NA
1	9	75	0.7426975519407325	NA	NA
1	9.25	75	0.742745229814274	NA	NA
1	9.5	75	0.7427929074001214	NA	NA
1	9.75	75	0.7428405846983303	NA	NA
1	10	62.5	0.7428882617089556	NA	NA
1	10.25	62.5	0.7429359384320531	NA	NA
1	10.5	62.5	0.7429836148676782	NA	NA
1	10.75	62.5	0.7430312910158857	NA	NA
1	11	75	0.7430789668767313	NA	NA
1	11.25	75	0.7431266424502703	NA	NA
1	11.5	75	0.7431743177365581	NA	NA
1	11.75	75	0.7432219927356497	NA	NA
1	12	62.5	0.7432696674476006	NA	NA
1	12.25	62.5	0.7433173418724659	NA	NA
1	12.5	62.5	0.7433650160103009	NA	NA
1	12.75	62.5	0.7434126898611608	NA	NA
1	13	75	0.7434603634251008	NA	NA
1	13.25	75	0.7435080367021761	NA	NA
1	13.5	75	0.7435557096924419	NA	NA
1	13.75	75	0.7436033823959534	NA	NA
1	14	50	0.7436510548127656	2.1	0
1	14.25	50	0.7436987269429338	NA	NA
1	14.5	50	0.7437463987865132	NA	NA
1	14.75	50	0.7437940703435584	NA	NA
1	15	50	0.7438417416141251	2.4	0
1	15.25	50	0.7438894125982681	NA	NA
1	15.5	50	0.7439370832960424	NA	NA
1	15.75	50	0.7439847537075032	NA	NA
1	16	50	0.7440324238327054	NA	NA
1	16.25	50	0.744080093671704	NA	NA
1	16.5	50	0.7441277632245542	NA	NA
1	16.75	50	0.7441754324913109	NA	NA
1	17	50	0.7442231014720291	NA	NA
1	17.25	50	0.7442707701667635	NA	NA
1	17.5	50	0.7443184385755693	NA	NA
1	17.75	50	0.7443661066985016	NA	NA
1	18	50	0.744413774535615	NA	NA
1	18.25	50	0.7444614420869643	NA	NA
1	18.5	50	0.7445091093526047	NA	NA
1	18.75	50	0.7445567763325911	NA	NA
1	19	50	0.74460456498476	NA	NA
1	19.25	50	0.7446523756373271	NA	NA
1	19.5	50	0.7447001859987286	NA	NA
1	19.75	50	0.7447479960690204	NA	NA
1	20	50	0.7447958058482589	NA	NA
1	20.25	50	0.7448436153365002	NA	NA
1	20.5	50	0.7448914245338002	NA	NA
1	20.75	50	0.744939233440215	NA	NA
1	21	50	0.7449870420558004	NA	NA
1	21.25	50	0.7450348503806125	NA	NA
1	21.5	50	0.7450826584147073	NA	NA
1	21.75	50	0.7451304661581407	NA	NA
1	22	62.5	0.7451782736109688	5.8	11.8
1	22.25	62.5	0.7452260807732473	NA	NA
1	22.5	62.5	0.7452738876450322	NA	NA
1	22.75	62.5	0.7453216942263796	NA	NA
1	23	62.5	0.7453695005173451	NA	NA
1	23.25	62.5	0.7454173065179845	NA	NA
1	23.5	62.5	0.7454651122283541	NA	NA
1	23.75	62.5	0.7455129176485094	NA	NA
1	24	62.5	0.7455607227785063	NA	NA
1	24.25	62.5	0.7456085276184005	NA	NA
1	24.5	62.5	0.745656332168248	NA	NA
1	24.75	62.5	0.7457041364281044	NA	NA
1	25	62.5	0.7457519403980257	NA	NA
1	25.25	62.5	0.7457997440780675	NA	NA
1	25.5	62.5	0.7458475474682854	NA	NA
1	25.75	62.5	0.7458953505687355	NA	NA
1	26	62.5	0.7459431533794731	NA	NA
1	26.25	62.5	0.745990955900554	NA	NA
1	26.5	62.5	0.746038758132034	NA	NA
1	26.75	62.5	0.7460865600739689	NA	NA
1	27	62.5	0.746134361726414	NA	NA
1	27.25	62.5	0.7461821630894252	NA	NA
1	27.5	62.5	0.7462299641630579	NA	NA
1	27.75	62.5	0.74627776494736775	NA	NA
1	28	62.5	0.7463255654424107	3.7	0
1	28.25	62.5	0.7463733656482419	NA	NA
1	28.5	62.5	0.7464211655649169	NA	NA
1	28.75	62.5	0.7464689651924916	NA	NA
1	29	62.5	0.7465167645310213	NA	NA
1	29.25	62.5	0.7465645635805616	NA	NA
1	29.5	62.5	0.7466123623411678	NA	NA
1	29.75	62.5	0.7466601608128958	NA	NA
1	30	62.5	0.7467079589958007	NA	NA
1	30.25	62.5	0.746755756889938	NA	NA
1	30.5	62.5	0.7468035544953634	NA	NA
1	30.75	62.5	0.7468513518121321	NA	NA
1	31	62.5	0.7468991488402996	NA	NA
1	31.25	62.5	0.7469469455799213	NA	NA
1	31.5	62.5	0.7469947420310524	NA	NA
1	31.75	62.5	0.7470425381937487	NA	NA
1	32	62.5	0.7470903340680652	NA	NA
1	32.25	62.5	0.7471381310560958	NA	NA
1	32.5	62.5	0.7471859278180538	NA	NA
1	32.75	62.5	0.7472337242918559	NA	NA
1	33	62.5	0.7472815204775567	NA	NA
1	33.25	62.5	0.7473293163752123	NA	NA
1	33.5	62.5	0.7473771119848771	NA	NA
1	33.75	62.5	0.747424907306607	NA	NA
1	34	62.5	0.7474727023404572	NA	NA
1	34.25	62.5	0.7475204970864824	NA	NA
1	34.5	62.5	0.7475682915447384	NA	NA
1	34.75	62.5	0.7476160857152798	NA	NA
1	35	62.5	0.7476638795981624	NA	NA
1	35.25	62.5	0.7477116731934411	NA	NA
1	35.5	62.5	0.7477594665011708	NA	NA
1	35.75	62.5	0.747807259521407	NA	NA
1	36	62.5	0.7478550522542048	2.7	0
1	36.25	62.5	0.7479028446996189	NA	NA
1	36.5	62.5	0.7479506368577048	NA	NA
1	36.75	62.5	0.7479984287285174	NA	NA
1	37	62.5	0.7480462203121118	NA	NA
1	37.25	62.5	0.748094011608543	NA	NA
1	37.5	62.5	0.7481418026178662	NA	NA
1	37.75	62.5	0.7481895933401362	NA	NA
1	38	62.5	0.7482373837754083	NA	NA
1	38.25	62.5	0.7482851739237371	NA	NA
1	38.5	62.5	0.7483329637851778	NA	NA
1	38.75	62.5	0.7483807533597853	NA	NA
1	39	62.5	0.7484285426476145	NA	NA
1	39.25	62.5	0.7484763316487205	NA	NA
1	39.5	62.5	0.7485241203631581	NA	NA
1	39.75	62.5	0.7485719087909821	NA	NA
1	40	62.5	0.7486196969322476	NA	NA
1	40.25	62.5	0.7486674847870095	NA	NA
1	40.5	62.5	0.7487152723553224	NA	NA
1	40.75	62.5	0.7487630596372413	NA	NA
1	41	62.5	0.748810846632821	NA	NA
1	41.25	62.5	0.7488586333421164	NA	NA
1	41.5	62.5	0.7489064197651822	NA	NA
1	41.75	62.5	0.7489542059020732	NA	NA
1	42	62.5	0.7490019917528443	NA	NA
1	42.25	62.5	0.7490497773175501	NA	NA
1	42.5	62.5	0.7490975625962453	NA	NA
1	42.75	62.5	0.7491453475889848	NA	NA
1	43	62.5	0.7491931322958232	NA	NA
1	43.25	62.5	0.7492409167168154	NA	NA
1	43.5	62.5	0.7492887008520158	NA	NA
1	43.75	62.5	0.7493364847014793	NA	NA
1	44	62.5	0.7493842682652604	NA	NA
1	44.25	62.5	0.7494320515434139	NA	NA
1	44.5	62.5	0.7494798345359942	NA	NA
1	44.75	62.5	0.7495276172430562	NA	NA
1	45	62.5	0.7495753996646543	NA	NA
1	45.25	62.5	0.7496231818008431	NA	NA
1	45.5	62.5	0.7496709636516774	NA	NA
1	45.75	62.5	0.7497187452172115	NA	NA
1	46	62.5	0.7497665264975	NA	NA
1	46.25	62.5	0.7498143074925974	NA	NA
1	46.5	62.5	0.7498620882025584	NA	NA
1	46.75	62.5	0.7499098686274374	NA	NA
1	47	62.5	0.7499576487672887	NA	NA
1	47.25	62.5	0.7500054286221671	NA	NA
1	47.5	62.5	0.7500532081921267	NA	NA
1	47.75	62.5	0.7501009874772224	NA	NA
1	48	62.5	0.7501487664775085	NA	NA
1	48.25	62.5	0.750196545193039	NA	NA
1	48.5	62.5	0.7502443236238687	NA	NA
1	48.75	62.5	0.7502921017700519	NA	NA
1	49	62.5	0.7503399999120196	NA	NA
1	49.25	62.5	0.7503879197489011	NA	NA
1	49.5	62.5	0.7504358392957327	NA	NA
1	49.75	62.5	0.7504837585525702	NA	NA
1	50	62.5	0.7505316775194696	2.6	0
1	50.25	62.5	0.7505795961964857	NA	NA
1	50.5	62.5	0.7506275145836746	NA	NA
1	50.75	62.5	0.7506754326810915	NA	NA
1	51	62.5	0.7507233504887919	NA	NA
1	51.25	62.5	0.7507712680068315	NA	NA
1	51.5	62.5	0.7508191852352655	NA	NA
1	51.75	62.5	0.7508671021741494	NA	NA
1	52	75	0.7509150188235388	NA	NA
1	52.25	75	0.7509629351834889	NA	NA
1	52.5	75	0.7510108512540551	NA	NA
1	52.75	75	0.751058767035293	NA	NA
1	53	62.5	0.751106682527258	NA	NA
1	53.25	62.5	0.751154597730005	NA	NA
1	53.5	62.5	0.7512025126435898	NA	NA
1	53.75	62.5	0.7512504272680676	NA	NA
1	54	62.5	0.7512983416034936	NA	NA
1	54.25	62.5	0.7513462556499233	NA	NA
1	54.5	62.5	0.7513941694074118	NA	NA
1	54.75	62.5	0.7514420828760145	NA	NA
1	55	75	0.7514899960557866	NA	NA
1	55.25	75	0.7515379089467833	NA	NA
1	55.5	75	0.7515858215490597	NA	NA
1	55.75	75	0.7516337338626715	NA	NA
1	56	62.5	0.7516816458876735	NA	NA
1	56.25	62.5	0.751729557624121	NA	NA
1	56.5	62.5	0.7517774690720689	NA	NA
1	56.75	62.5	0.7518253802315729	NA	NA
1	57	62.5	0.7518732911026877	NA	NA
1	57.25	62.5	0.7519212016854685	NA	NA
1	57.5	62.5	0.7519691119799705	NA	NA
1	57.75	62.5	0.7520170219862488	NA	NA
1	58	75	0.7520649317043584	NA	NA
1	58.25	75	0.7521128411343545	NA	NA
1	58.5	75	0.7521607502762921	NA	NA
1	58.75	75	0.7522086591302262	NA	NA
1	59	62.5	0.7522565676962117	NA	NA
1	59.25	62.5	0.7523044759743039	NA	NA
1	59.5	62.5	0.7523523839645577	NA	NA
1	59.75	62.5	0.7524002916670279	NA	NA
1	60	62.5	0.7524481990817697	2.2	0
1	60.25	62.5	0.752496106208838	NA	NA
1	60.5	62.5	0.7525440130482877	NA	NA
1	60.75	62.5	0.7525919196001737	NA	NA
1	61	75	0.7526398258645509	NA	NA
1	61.25	75	0.7526877318414741	NA	NA
1	61.5	75	0.7527356375309985	NA	NA
1	61.75	75	0.7527835429331787	NA	NA
1	62	62.5	0.7528314480480696	NA	NA
1	62.25	62.5	0.752879354281062	NA	NA
1	62.5	62.5	0.7529272602892174	NA	NA
1	62.75	62.5	0.7529751660103051	NA	NA
1	63	62.5	0.7530230714443802	NA	NA
1	63.25	62.5	0.7530709765914975	NA	NA
1	63.5	62.5	0.7531188814517115	NA	NA
1	63.75	62.5	0.753166786025077	NA	NA
1	64	75	0.7532146903116491	NA	NA
1	64.25	75	0.7532625943114821	NA	NA
1	64.5	75	0.7533104980246309	NA	NA
1	64.75	75	0.7533584014511501	NA	NA
1	65	62.5	0.7534063045910944	NA	NA
1	65.25	62.5	0.7534542074445185	NA	NA
1	65.5	62.5	0.7535021100114769	NA	NA
1	65.75	62.5	0.7535500122920245	NA	NA
1	66	62.5	0.7535979142862156	NA	NA
1	66.25	62.5	0.7536458159941051	NA	NA
1	66.5	62.5	0.7536937174157474	NA	NA
1	66.75	62.5	0.7537416185511971	NA	NA
1	67	75	0.7537895194005089	NA	NA
1	67.25	75	0.753837419963737	NA	NA
1	67.5	75	0.7538853202409364	NA	NA
1	67.75	75	0.7539332202321614	NA	NA
1	68	62.5	0.7539811199374663	NA	NA
1	68.25	62.5	0.7540290193569059	NA	NA
1	68.5	62.5	0.7540769184905344	NA	NA
1	68.75	62.5	0.7541248173384066	NA	NA
1	69	62.5	0.7541727159005767	NA	NA
1	69.25	62.5	0.7542206141770991	NA	NA
1	69.5	62.5	0.7542685121680283	NA	NA
1	69.75	62.5	0.7543164098734187	NA	NA
1	70	75	0.7543643072933249	NA	NA
1	70.25	75	0.7544122044278009	NA	NA
1	70.5	75	0.7544601012769012	NA	NA
1	70.75	75	0.7545079978406805	NA	NA
1	71	62.5	0.7545558941191924	NA	NA
1	71.25	62.5	0.7546037901124918	NA	NA
1	71.5	62.5	0.7546516858206329	NA	NA
1	71.75	62.5	0.7546995812436701	NA	NA
1	72	62.5	0.7547474763816572	NA	NA
1	72.25	62.5	0.754795371234649	NA	NA
1	72.5	62.5	0.7548432658026994	NA	NA
1	72.75	62.5	0.7548911600858628	NA	NA
1	73	75	0.7549390540841933	2.2	0
1	73.25	75	0.7549869477977453	NA	NA
1	73.5	75	0.7550348412265729	NA	NA
1	73.75	75	0.7550827343707301	NA	NA
1	74	62.5	0.7551306272302714	NA	NA
1	74.25	62.5	0.7551785198052509	NA	NA
1	74.5	62.5	0.7552264120957223	NA	NA
1	74.75	62.5	0.7552743041017401	NA	NA
1	75	62.5	0.7553221958233584	NA	NA
1	75.25	62.5	0.7553700872606314	NA	NA
1	75.5	62.5	0.7554179784136126	NA	NA
1	75.75	62.5	0.7554658692823568	NA	NA
1	76	75	0.7555137598669177	NA	NA
1	76.25	75	0.7555616501673493	NA	NA
1	76.5	75	0.7556095401837057	NA	NA
1	76.75	75	0.7556574299160411	NA	NA
1	77	62.5	0.755705319364409	NA	NA
1	77.25	62.5	0.755753208528864	NA	NA
1	77.5	62.5	0.7558010974094596	NA	NA
1	77.75	62.5	0.7558489860062498	NA	NA
1	78	62.5	0.7558968743192886	NA	NA
1	78.25	62.5	0.7559447623486302	NA	NA
1	78.5	62.5	0.7559926500943283	NA	NA
1	78.75	62.5	0.7560405375564364	NA	NA
1	79	75	0.7560885433467899	NA	NA
1	79.25	75	0.7561365705282306	NA	NA
1	79.5	75	0.7561845974207857	NA	NA
1	79.75	75	0.7562326240245104	NA	NA
1	80	62.5	0.7562806503394597	NA	NA
1	80.25	62.5	0.7563286763656886	NA	NA
1	80.5	62.5	0.7563767021032521	NA	NA
1	80.75	62.5	0.7564247275522052	NA	NA
1	81	62.5	0.756472752712603	NA	NA
1	81.25	62.5	0.7565207775845	NA	NA
1	81.5	62.5	0.7565688021679516	NA	NA
1	81.75	62.5	0.7566168264630128	NA	NA
1	82	75	0.7566648504697379	NA	NA
1	82.25	75	0.7567128741881822	NA	NA
1	82.5	75	0.7567608976184008	NA	NA
1	82.75	75	0.7568089207604483	NA	NA
1	83	62.5	0.7568569436143794	NA	NA
1	83.25	62.5	0.7569049661802493	NA	NA
1	83.5	62.5	0.7569529884581125	NA	NA
1	83.75	62.5	0.7570010104480241	NA	NA
1	84	62.5	0.7570490321500387	NA	NA
1	84.25	62.5	0.7570970535642113	NA	NA
1	84.5	62.5	0.7571450746905963	NA	NA
1	84.75	62.5	0.7571930955292487	NA	NA
1	85	75	0.7572411160802233	NA	NA
1	85.25	75	0.7572891363435745	NA	NA
1	85.5	75	0.7573371563193575	NA	NA
1	85.75	75	0.7573851760076267	NA	NA
1	86	62.5	0.7574331954084366	NA	NA
1	86.25	62.5	0.7574812145218422	NA	NA
1	86.5	62.5	0.7575292333478982	NA	NA
1	86.75	62.5	0.757577251886659	NA	NA
1	87	62.5	0.7576252701381794	2.6	1.1
1	87.25	62.5	0.7576732881025137	NA	NA
1	87.5	62.5	0.7577213057797169	NA	NA
1	87.75	62.5	0.7577693231698434	NA	NA
1	88	75	0.7578173402729476	NA	NA
1	88.25	75	0.7578653570890842	NA	NA
1	88.5	75	0.7579133736183081	NA	NA
1	88.75	75	0.7579613898606734	NA	NA
1	89	62.5	0.7580094058162347	NA	NA
1	89.25	62.5	0.7580574214850464	NA	NA
1	89.5	62.5	0.7581054368671631	NA	NA
1	89.75	62.5	0.7581534519626394	NA	NA
1	90	62.5	0.7582014667715296	NA	NA
1	90.25	62.5	0.7582494812938881	NA	NA
1	90.5	62.5	0.7582974955297695	NA	NA
1	90.75	62.5	0.7583455094792281	NA	NA
1	91	75	0.7583935231423182	NA	NA
1	91.25	75	0.7584415365190944	NA	NA
1	91.5	75	0.758489549609611	NA	NA
1	91.75	75	0.7585375624139222	NA	NA
1	92	62.5	0.7585855749320826	NA	NA
1	92.25	62.5	0.7586335871641464	NA	NA
1	92.5	62.5	0.758681599110168	NA	NA
1	92.75	62.5	0.7587296107702014	NA	NA
1	93	62.5	0.7587776221443011	NA	NA
1	93.25	62.5	0.7588256332325215	NA	NA
1	93.5	62.5	0.75887364403491675	NA	NA
1	93.75	62.5	0.7589216545515409	NA	NA
1	94	75	0.7589696647824488	NA	NA
1	94.25	75	0.7590176747276939	NA	NA
1	94.5	75	0.7590656843873308	NA	NA
1	94.75	75	0.7591136937614136	NA	NA
1	95	62.5	0.7591617028499966	NA	NA
1	95.25	62.5	0.7592097116531339	NA	NA
1	95.5	62.5	0.7592577201708796	NA	NA
1	95.75	62.5	0.7593057284032877	NA	NA
1	96	62.5	0.7593537363504126	NA	NA
1	96.25	62.5	0.7594017440123082	NA	NA
1	96.5	62.5	0.7594497513890286	NA	NA
1	96.75	62.5	0.7594977584806282	NA	NA
1	97	75	0.7595457652871606	NA	NA
1	97.25	75	0.7595937718086799	NA	NA
1	97.5	75	0.7596417780452405	NA	NA
1	97.75	75	0.7596897839968962	NA	NA
1	98	62.5	0.759737789663701	NA	NA
1	98.25	62.5	0.759785795045709	NA	NA
1	98.5	62.5	0.759833800142974	NA	NA
1	98.75	62.5	0.75988180495555	NA	NA
1	99	62.5	0.759929809483491	NA	NA
1	99.25	62.5	0.7599778137268509	NA	NA
1	99.5	62.5	0.7600258176856839	NA	NA
1	99.75	62.5	0.7600738213600435	NA	NA
1	100	75	0.7601218247499839	2.1	0
1	100.25	75	0.7601698278555586	NA	NA
1	100.5	75	0.7602178306768219	NA	NA
1	100.75	75	0.7602658332138276	NA	NA
1	101	62.5	0.7603138354666291	NA	NA
1	101.25	62.5	0.760361837435281	NA	NA
1	101.5	62.5	0.7604098391198363	NA	NA
1	101.75	62.5	0.7604578405203491	NA	NA
1	102	62.5	0.7605058416368734	NA	NA
1	102.25	62.5	0.7605538424694628	NA	NA
1	102.5	62.5	0.7606018430181709	NA	NA
1	102.75	62.5	0.760649843283052	NA	NA
1	103	75	0.760697843264159	NA	NA
1	103.25	75	0.7607458429615462	NA	NA
1	103.5	75	0.7607938423752671	NA	NA
1	103.75	75	0.7608418415053757	NA	NA
1	104	62.5	0.7608898403519252	NA	NA
1	104.25	62.5	0.7609378389149695	NA	NA
1	104.5	62.5	0.7609858371945621	NA	NA
1	104.75	62.5	0.761033835190757	NA	NA
1	105	62.5	0.7610818329036073	NA	NA
1	105.25	62.5	0.7611298303331671	NA	NA
1	105.5	62.5	0.7611778274794897	NA	NA
1	105.75	62.5	0.7612258243426286	NA	NA
1	106	75	0.7612738209226376	NA	NA
1	106.25	75	0.7613218172195702	NA	NA
1	106.5	75	0.7613698132334797	NA	NA
1	106.75	75	0.76141780896442	NA	NA
1	107	62.5	0.7614658044124444	NA	NA
1	107.25	62.5	0.7615137995776063	NA	NA
1	107.5	62.5	0.7615617944599593	NA	NA
1	107.75	62.5	0.7616097890595568	NA	NA
1	108	62.5	0.7616577833764524	NA	NA
1	108.25	62.5	0.7617057774106993	NA	NA
1	108.5	62.5	0.7617537711623513	NA	NA
1	108.75	62.5	0.7618017646314617	NA	NA
1	109	75	0.7618498782300954	NA	NA
1	109.25	75	0.761898013549858	NA	NA
1	109.5	75	0.7619461485817295	NA	NA
1	109.75	75	0.7619942833257644	NA	NA
1	110	62.5	0.7620424177820175	NA	NA
1	110.25	62.5	0.7620905519505432	NA	NA
1	110.5	62.5	0.762138685831396	NA	NA
1	110.75	62.5	0.7621868194246304	NA	NA
1	111	62.5	0.762234952730301	NA	NA
1	111.25	62.5	0.762283085748462	NA	NA
1	111.5	62.5	0.7623312184791682	NA	NA
1	111.75	62.5	0.7623793509224737	NA	NA
1	112	62.5	0.7624274830784331	4.4	14.6
1	112.25	62.5	0.7624756149471011	NA	NA
1	112.5	62.5	0.7625237465285316	NA	NA
1	112.75	62.5	0.7625718778227792	NA	NA
1	113	62.5	0.7626200088298984	NA	NA
1	113.25	62.5	0.7626681395499435	NA	NA
1	113.5	62.5	0.7627162699829688	NA	NA
1	113.75	62.5	0.7627644001290285	NA	NA
1	114	62.5	0.7628125299881772	NA	NA
1	114.25	62.5	0.7628606595604689	NA	NA
1	114.5	62.5	0.7629087888459581	NA	NA
1	114.75	62.5	0.7629569178446992	NA	NA
1	115	62.5	0.7630050465567462	NA	NA
1	115.25	62.5	0.7630531749821534	NA	NA
1	115.5	62.5	0.7631013031209749	NA	NA
1	115.75	62.5	0.7631494309732654	NA	NA
1	116	62.5	0.7631975585390786	1.9	4.9
1	116.25	62.5	0.763245685818469	NA	NA
1	116.5	62.5	0.7632938128114907	NA	NA
1	116.75	62.5	0.7633419395181977	NA	NA
1	117	62.5	0.7633900659386443	NA	NA
1	117.25	62.5	0.7634381920728847	NA	NA
1	117.5	62.5	0.763486317920973	NA	NA
1	117.75	62.5	0.7635344434829631	NA	NA
1	118	62.5	0.7635825687589094	NA	NA
1	118.25	62.5	0.7636306937488657	NA	NA
1	118.5	62.5	0.7636788184528862	NA	NA
1	118.75	62.5	0.763726942871025	NA	NA
1	119	62.5	0.7637750670033362	NA	NA
1	119.25	62.5	0.7638231908498736	NA	NA
1	119.5	62.5	0.7638713144106913	NA	NA
1	119.75	62.5	0.7639194376858434	NA	NA
1	120	62.5	0.7639675606753837	NA	NA
1	120.25	62.5	0.7640156833793664	NA	NA
1	120.5	62.5	0.7640638057978453	NA	NA
1	120.75	62.5	0.7641119279308745	NA	NA
1	121	62.5	0.7641600497785076	NA	NA
1	121.25	62.5	0.7642081713407987	NA	NA
1	121.5	62.5	0.7642562926178018	NA	NA
1	121.75	62.5	0.7643044136095707	NA	NA
1	122	62.5	0.7643525343161592	NA	NA
1	122.25	62.5	0.7644006575614164	NA	NA
1	122.5	62.5	0.7644487806468665	NA	NA
1	122.75	62.5	0.7644969034474117	NA	NA
1	123	62.5	0.7645450259631059	2.3	0
1	123.25	62.5	0.7645931481940027	NA	NA
1	123.5	62.5	0.7646412701401558	NA	NA
1	123.75	62.5	0.7646893918016192	NA	NA
1	124	62.5	0.7647375131784466	NA	NA
1	124.25	62.5	0.7647856342706916	NA	NA
1	124.5	62.5	0.7648337550784079	NA	NA
1	124.75	62.5	0.7648818756016493	NA	NA
1	125	62.5	0.7649299958404694	NA	NA
1	125.25	62.5	0.7649781157949219	NA	NA
1	125.5	62.5	0.7650262354650607	NA	NA
1	125.75	62.5	0.7650743548509391	NA	NA
1	126	62.5	0.7651224739526108	NA	NA
1	126.25	62.5	0.7651705927701294	NA	NA
1	126.5	62.5	0.7652187113035489	NA	NA
1	126.75	62.5	0.7652668295529225	NA	NA
1	127	62.5	0.7653149475183036	NA	NA
1	127.25	62.5	0.7653630651997462	NA	NA
1	127.5	62.5	0.7654111825973038	NA	NA
1	127.75	62.5	0.7654592997110297	NA	NA
1	128	62.5	0.7655074165409774	NA	NA
1	128.25	62.5	0.7655555330872007	NA	NA
1	128.5	62.5	0.7656036493497529	NA	NA
1	128.75	62.5	0.7656517653286875	NA	NA
1	129	62.5	0.765699881024058	NA	NA
1	129.25	62.5	0.7657479964359177	NA	NA
1	129.5	62.5	0.7657961115643203	NA	NA
1	129.75	62.5	0.765844226409319	NA	NA
1	130	62.5	0.7658923409709676	NA	NA
1	130.25	62.5	0.7659404552493188	NA	NA
1	130.5	62.5	0.7659885692444266	NA	NA
1	130.75	62.5	0.7660366829563441	NA	NA
1	131	62.5	0.7660847963851248	NA	NA
1	131.25	62.5	0.7661329095308218	NA	NA
1	131.5	62.5	0.7661810223934888	NA	NA
1	131.75	62.5	0.7662291349731789	NA	NA
1	132	62.5	0.7662772472699453	NA	NA
1	132.25	62.5	0.7663253592838415	NA	NA
1	132.5	62.5	0.7663734710149205	NA	NA
1	132.75	62.5	0.7664215824632359	NA	NA
1	133	62.5	0.7664696936288408	NA	NA
1	133.25	62.5	0.7665178045117883	NA	NA
1	133.5	62.5	0.7665659151121317	NA	NA
1	133.75	62.5	0.7666140254299244	NA	NA
1	134	62.5	0.7666621354652194	NA	NA
1	134.25	62.5	0.7667102452180699	NA	NA
1	134.5	62.5	0.7667583546885289	NA	NA
1	134.75	62.5	0.7668064638766499	NA	NA
1	135	62.5	0.7668545727824859	NA	NA
1	135.25	62.5	0.7669026814060899	NA	NA
1	135.5	62.5	0.7669507897475152	NA	NA
1	135.75	62.5	0.7669988978068147	NA	NA
1	136	62.5	0.7670470055840416	NA	NA
1	136.25	62.5	0.767095113079249	NA	NA
1	136.5	62.5	0.7671432202924898	NA	NA
1	136.75	62.5	0.7671913272238173	NA	NA
1	137	62.5	0.7672394338732844	NA	NA
1	137.25	62.5	0.767287540240944	NA	NA
1	137.5	62.5	0.7673356463268494	NA	NA
1	137.75	62.5	0.7673837521310531	NA	NA
1	138	62.5	0.7674318576536086	NA	NA
1	138.25	62.5	0.7674799628945684	NA	NA
1	138.5	62.5	0.7675280678539859	NA	NA
1	138.75	62.5	0.7675761725319136	NA	NA
1	139	62.5	0.7676243984427976	NA	NA
1	139.25	62.5	0.7676726462773342	NA	NA
1	139.5	62.5	0.7677208938250113	NA	NA
1	139.75	62.5	0.7677691410858826	NA	NA
1	140	62.5	0.7678173880600023	4.2	2
1	140.25	62.5	0.7678656347474246	NA	NA
1	140.5	62.5	0.7679138811482035	NA	NA
1	140.75	62.5	0.7679621272623928	NA	NA
1	141	62.5	0.7680103730900466	NA	NA
1	141.25	62.5	0.7680586186312192	NA	NA
1	141.5	62.5	0.7681068638859642	NA	NA
1	141.75	62.5	0.7681551088543358	NA	NA
1	142	75	0.7682033535363878	NA	NA
1	142.25	75	0.768251597932174	NA	NA
1	142.5	75	0.768299842041749	NA	NA
1	142.75	75	0.7683480858651659	NA	NA
1	143	62.5	0.768396329402479	3.2	5.3
1	143.25	62.5	0.7684445726537421	NA	NA
1	143.5	62.5	0.7684928156190092	NA	NA
1	143.75	62.5	0.7685410582983342	NA	NA
1	144	62.5	0.7685893006917704	NA	NA
1	144.25	62.5	0.7686375427993725	NA	NA
1	144.5	62.5	0.7686857846211934	NA	NA
1	144.75	62.5	0.7687340261572876	NA	NA
1	145	75	0.7687822674077088	NA	NA
1	145.25	75	0.7688305083725103	NA	NA
1	145.5	75	0.7688787490517464	NA	NA
1	145.75	75	0.7689269894454706	NA	NA
1	146	62.5	0.7689752295537365	NA	NA
1	146.25	62.5	0.769023469376598	NA	NA
1	146.5	62.5	0.7690717089141089	NA	NA
1	146.75	62.5	0.7691199481663228	NA	NA
1	147	62.5	0.7691681871332934	NA	NA
1	147.25	62.5	0.7692164258150742	NA	NA
1	147.5	62.5	0.7692646642117189	NA	NA
1	147.75	62.5	0.7693129023232813	NA	NA
1	148	75	0.7693611401498148	2.5	0
1	148.25	75	0.7694093776913733	NA	NA
1	148.5	75	0.7694576149480102	NA	NA
1	148.75	75	0.7695058519197792	NA	NA
1	149	62.5	0.7695540886067337	NA	NA
1	149.25	62.5	0.7696023250089272	NA	NA
1	149.5	62.5	0.7696505611264136	NA	NA
1	149.75	62.5	0.7696987969592461	NA	NA
1	150	62.5	0.7697470325074783	NA	NA
1	150.25	62.5	0.7697952677711638	NA	NA
1	150.5	62.5	0.769843502750356	NA	NA
1	150.75	62.5	0.7698917374451083	NA	NA
1	151	75	0.7699399718554744	NA	NA
1	151.25	75	0.7699882059815073	NA	NA
1	151.5	75	0.770036439823261	NA	NA
1	151.75	75	0.7700846733807883	NA	NA
1	152	62.5	0.7701329066541431	NA	NA
1	152.25	62.5	0.770181141058541	NA	NA
1	152.5	62.5	0.7702293752416501	NA	NA
1	152.75	62.5	0.7702776091408035	NA	NA
1	153	62.5	0.7703258427560544	NA	NA
1	153.25	62.5	0.7703740760874561	NA	NA
1	153.5	62.5	0.7704223091350622	NA	NA
1	153.75	62.5	0.7704705418989256	NA	NA
1	154	75	0.7705187743791	2.9	9.3
1	154.25	75	0.7705670065756383	NA	NA
1	154.5	75	0.7706152384885938	NA	NA
1	154.75	75	0.7706634701180199	NA	NA
1	155	62.5	0.77071170146397	NA	NA
1	155.25	62.5	0.7707599325264968	NA	NA
1	155.5	62.5	0.7708081633056538	NA	NA
1	155.75	62.5	0.7708563938014943	NA	NA
1	156	62.5	0.7709046240140713	NA	NA
1	156.25	62.5	0.7709528539434382	NA	NA
1	156.5	62.5	0.7710010835896477	NA	NA
1	156.75	62.5	0.7710493129527534	NA	NA
1	157	75	0.7710975420328081	NA	NA
1	157.25	75	0.7711457708298651	NA	NA
1	157.5	75	0.7711939993439775	NA	NA
1	157.75	75	0.7712422275751982	NA	NA
1	158	62.5	0.7712904555235804	NA	NA
1	158.25	62.5	0.7713386831891771	NA	NA
1	158.5	62.5	0.7713869105720412	NA	NA
1	158.75	62.5	0.7714351376722262	NA	NA
1	159	62.5	0.7714833644897848	NA	NA
1	159.25	62.5	0.7715315910247698	NA	NA
1	159.5	62.5	0.7715798172772346	NA	NA
1	159.75	62.5	0.7716280432472319	NA	NA
1	160	75	0.7716762689348147	NA	NA
1	160.25	75	0.771724494340036	NA	NA
1	160.5	75	0.7717727194629486	NA	NA
1	160.75	75	0.7718209443036055	NA	NA
1	161	62.5	0.7718691688620596	NA	NA
1	161.25	62.5	0.7719173931383638	NA	NA
1	161.5	62.5	0.7719656171325712	NA	NA
1	161.75	62.5	0.7720138408447343	NA	NA
1	162	62.5	0.7720620642749062	NA	NA
1	162.25	62.5	0.7721102874231397	NA	NA
1	162.5	62.5	0.7721585102894875	NA	NA
1	162.75	62.5	0.7722067328740022	NA	NA
1	163	75	0.7722549551767371	NA	NA
1	163.25	75	0.7723031771977448	NA	NA
1	163.5	75	0.7723513989370778	NA	NA
1	163.75	75	0.7723996203947895	NA	NA
1	164	62.5	0.7724478415709318	NA	NA
1	164.25	62.5	0.772496062465558	NA	NA
1	164.5	62.5	0.7725442830787207	NA	NA
1	164.75	62.5	0.7725925034104726	NA	NA
1	165	75	0.7726407234608662	3	0
1	165.25	75	0.7726889432299544	NA	NA
1	165.5	75	0.7727371627177898	NA	NA
1	165.75	75	0.7727853819244251	NA	NA
1	166	75	0.7728336008499128	NA	NA
1	166.25	75	0.7728818194943057	NA	NA
1	166.5	75	0.7729300378576561	NA	NA
1	166.75	75	0.7729782559400169	NA	NA
1	167	62.5	0.7730264737414405	NA	NA
1	167.25	62.5	0.7730746912619797	NA	NA
1	167.5	62.5	0.7731229085016869	NA	NA
1	167.75	62.5	0.7731711254606145	NA	NA
1	168	75	0.7732193421388152	NA	NA
1	168.25	75	0.7732675585363415	NA	NA
1	168.5	75	0.7733157746532459	NA	NA
1	168.75	75	0.7733639904895808	NA	NA
1	169	75	0.7734123293468141	NA	NA
1	169.25	75	0.7734606904552002	NA	NA
1	169.5	75	0.7735090512775938	NA	NA
1	169.75	75	0.7735574118140487	NA	NA
1	170	62.5	0.7736057720646183	NA	NA
1	170.25	62.5	0.7736541320293566	NA	NA
1	170.5	62.5	0.773702491708317	NA	NA
1	170.75	62.5	0.773750851101553	NA	NA
1	171	75	0.7737992102091182	NA	NA
1	171.25	75	0.7738475690310663	NA	NA
1	171.5	75	0.7738959275674508	NA	NA
1	171.75	75	0.773944285818325	NA	NA
1	172	75	0.7739926437837428	NA	NA
1	172.25	75	0.7740410014637574	NA	NA
1	172.5	75	0.7740893588584222	NA	NA
1	172.75	75	0.7741377159677911	NA	NA
1	173	62.5	0.7741860727919174	NA	NA
1	173.25	62.5	0.7742344293308542	NA	NA
1	173.5	62.5	0.7742827855846554	NA	NA
1	173.75	62.5	0.774331141553374	NA	NA
1	174	75	0.7743794972370638	NA	NA
1	174.25	75	0.774427852635778	NA	NA
1	174.5	75	0.7744762077495699	NA	NA
1	174.75	75	0.774524562578493	NA	NA
1	175	75	0.7745729171226006	NA	NA
1	175.25	75	0.7746212713819461	NA	NA
1	175.5	75	0.7746696253565827	NA	NA
1	175.75	75	0.7747179790465638	NA	NA
1	176	62.5	0.7747663324519427	NA	NA
1	176.25	62.5	0.7748146855727727	NA	NA
1	176.5	62.5	0.774863038409107	NA	NA
1	176.75	62.5	0.7749113909609987	NA	NA
1	177	75	0.7749597432285016	NA	NA
1	177.25	75	0.7750080952116682	NA	NA
1	177.5	75	0.7750564469105522	NA	NA
1	177.75	75	0.7751047983252067	NA	NA
1	178	75	0.7751531494556848	NA	NA
1	178.25	75	0.7752015003020398	NA	NA
1	178.5	75	0.7752498508643249	NA	NA
1	178.75	75	0.7752982011425931	NA	NA
1	179	62.5	0.7753465511368974	2.3	0
1	179.25	62.5	0.7753949008472911	NA	NA
1	179.5	62.5	0.7754432502738273	NA	NA
1	179.75	62.5	0.7754915994165592	NA	NA
1	180	75	0.7755399482755397	NA	NA
1	180.25	75	0.7755882968508221	NA	NA
1	180.5	75	0.7756366451424591	NA	NA
1	180.75	75	0.7756849931505041	NA	NA
1	181	75	0.7757333408750099	NA	NA
1	181.25	75	0.7757816883160296	NA	NA
1	181.5	75	0.7758300354736161	NA	NA
1	181.75	75	0.7758783823478224	NA	NA
1	182	62.5	0.7759267289387015	NA	NA
1	182.25	62.5	0.7759750752463064	NA	NA
1	182.5	62.5	0.7760234212706902	NA	NA
1	182.75	62.5	0.7760717670119054	NA	NA
1	183	75	0.7761201124700053	NA	NA
1	183.25	75	0.7761684576450427	NA	NA
1	183.5	75	0.7762168025370704	NA	NA
1	183.75	75	0.7762651471461413	NA	NA
1	184	75	0.7763134914723084	NA	NA
1	184.25	75	0.7763618355156244	NA	NA
1	184.5	75	0.7764101792761423	NA	NA
1	184.75	75	0.7764585227539146	NA	NA
1	185	62.5	0.7765068659489945	NA	NA
1	185.25	62.5	0.7765552088614346	NA	NA
1	185.5	62.5	0.7766035514912876	NA	NA
1	185.75	62.5	0.7766518938386064	NA	NA
1	186	75	0.7767002359034438	NA	NA
1	186.25	75	0.7767485776858524	NA	NA
1	186.5	75	0.7767969191858849	NA	NA
1	186.75	75	0.7768452604035943	NA	NA
1	187	75	0.776893601339033	2.2	3.2
1	187.25	75	0.7769419419922536	NA	NA
1	187.5	75	0.7769902823633095	NA	NA
1	187.75	75	0.7770386224522523	NA	NA
1	188	62.5	0.7770869622591355	NA	NA
1	188.25	62.5	0.7771353017840112	NA	NA
1	188.5	62.5	0.7771836410269324	NA	NA
1	188.75	62.5	0.7772319799879515	NA	NA
1	189	75	0.7772803186671211	NA	NA
1	189.25	75	0.7773286570644938	NA	NA
1	189.5	75	0.7773769951801223	NA	NA
1	189.75	75	0.7774253330140589	NA	NA
1	190	75	0.7774736705663564	NA	NA
1	190.25	75	0.7775220078370673	NA	NA
1	190.5	75	0.7775703448262438	NA	NA
1	190.75	75	0.7776186815339388	NA	NA
1	191	62.5	0.7776670179602044	NA	NA
1	191.25	62.5	0.7777153541050934	NA	NA
1	191.5	62.5	0.7777636899686582	NA	NA
1	191.75	62.5	0.7778120255509512	NA	NA
1	192	75	0.7778603608520248	NA	NA
1	192.25	75	0.7779086958719313	NA	NA
1	192.5	75	0.7779570306107235	NA	NA
1	192.75	75	0.7780053650684534	NA	NA
1	193	75	0.7780536992451736	NA	NA
1	193.25	75	0.7781020331409365	NA	NA
1	193.5	75	0.7781503667557942	NA	NA
1	193.75	75	0.7781987000897992	NA	NA
1	194	62.5	0.7782470331430038	NA	NA
1	194.25	62.5	0.7782953659154606	NA	NA
1	194.5	62.5	0.7783436984072213	NA	NA
1	194.75	62.5	0.7783920306183385	NA	NA
1	195	75	0.7784403625488647	NA	NA
1	195.25	75	0.7784886941988518	NA	NA
1	195.5	75	0.7785370255683524	NA	NA
1	195.75	75	0.7785853566574183	NA	NA
1	196	75	0.7786336874661022	3	0
1	196.25	75	0.7786820179944559	NA	NA
1	196.5	75	0.7787303482425317	NA	NA
1	196.75	75	0.7787786782103822	NA	NA
1	197	75	0.7788270078980589	NA	NA
1	197.25	75	0.7788753373056145	NA	NA
1	197.5	75	0.7789236664331005	NA	NA
1	197.75	75	0.7789719952805697	NA	NA
1	198	75	0.7790203238480741	NA	NA
1	198.25	75	0.7790686521356655	NA	NA
1	198.5	75	0.7791169801433963	NA	NA
1	198.75	75	0.779165307871318	NA	NA
1	199	75	0.7792137617750619	NA	NA
1	199.25	75	0.7792622385071238	NA	NA
1	199.5	75	0.7793107149538385	NA	NA
1	199.75	75	0.7793591911152592	NA	NA
1	200	75	0.7794076669914394	NA	NA
1	200.25	75	0.779456142582432	NA	NA
1	200.5	75	0.7795046178882903	NA	NA
1	200.75	75	0.7795530929090675	NA	NA
1	201	75	0.7796015676448168	NA	NA
1	201.25	75	0.7796500420955913	NA	NA
1	201.5	75	0.7796985162614443	NA	NA
1	201.75	75	0.7797469901424288	NA	NA
1	202	75	0.7797954637385979	NA	NA
1	202.25	75	0.7798439370500049	NA	NA
1	202.5	75	0.7798924100767026	NA	NA
1	202.75	75	0.7799408828187443	NA	NA
1	203	75	0.7799893552761832	NA	NA
1	203.25	75	0.780037827449072	NA	NA
1	203.5	75	0.7800862993374641	NA	NA
1	203.75	75	0.7801347709414121	NA	NA
1	204	75	0.7801832422609694	NA	NA
1	204.25	75	0.7802317132961889	NA	NA
1	204.5	75	0.7802801840471235	NA	NA
1	204.75	75	0.7803286545138263	NA	NA
1	205	75	0.7803771246963502	NA	NA
1	205.25	75	0.780425594594748	NA	NA
1	205.5	75	0.7804740642090731	NA	NA
1	205.75	75	0.7805225335393778	NA	NA
1	206	75	0.7805710025857155	NA	NA
1	206.25	75	0.7806194713481388	NA	NA
1	206.5	75	0.7806679398267008	NA	NA
1	206.75	75	0.7807164080214541	NA	NA
1	207	75	0.7807648759324519	NA	NA
1	207.25	75	0.7808133435597469	NA	NA
1	207.5	75	0.7808618109033916	NA	NA
1	207.75	75	0.7809102779634393	NA	NA
1	208	75	0.7809587447399424	NA	NA
1	208.25	75	0.7810072112329541	NA	NA
1	208.5	75	0.7810556774425269	NA	NA
1	208.75	75	0.7811041433687137	NA	NA
1	209	75	0.781152609011567	NA	NA
1	209.25	75	0.7812010743711398	NA	NA
1	209.5	75	0.7812495394474847	NA	NA
1	209.75	75	0.7812980042406543	NA	NA
1	210	75	0.7813464687507017	2.3	0
1	210.25	75	0.7813949329776791	NA	NA
1	210.5	75	0.7814433969216394	NA	NA
1	210.75	75	0.7814918605826353	NA	NA
1	211	75	0.7815403239607194	NA	NA
1	211.25	75	0.7815887870559443	NA	NA
1	211.5	75	0.7816372498683625	NA	NA
1	211.75	75	0.7816857123980266	NA	NA
1	212	75	0.7817341746449894	NA	NA
1	212.25	75	0.7817826337659778	NA	NA
1	212.5	75	0.7818310924782392	NA	NA
1	212.75	75	0.781879550907844	NA	NA
1	213	75	0.7819280090548447	NA	NA
1	213.25	75	0.7819764669192939	NA	NA
1	213.5	75	0.7820249245012441	NA	NA
1	213.75	75	0.7820733818007477	NA	NA
1	214	75	0.7821218388178576	NA	NA
1	214.25	75	0.7821702955526257	NA	NA
1	214.5	75	0.7822187520051048	NA	NA
1	214.75	75	0.7822672081753473	NA	NA
1	215	75	0.7823156640634058	NA	NA
1	215.25	75	0.7823641196693325	NA	NA
1	215.5	75	0.7824125749931797	NA	NA
1	215.75	75	0.7824610300350003	NA	NA
1	216	75	0.7825094847948464	NA	NA
1	216.25	75	0.7825579392727702	NA	NA
1	216.5	75	0.7826063934688244	NA	NA
1	216.75	75	0.7826548473830612	NA	NA
1	217	75	0.7827033010155329	NA	NA
1	217.25	75	0.7827517543662917	NA	NA
1	217.5	75	0.7828002074353902	NA	NA
1	217.75	75	0.7828486602228807	NA	NA
1	218	75	0.7828971127288152	NA	NA
1	218.25	75	0.7829455649532461	NA	NA
1	218.5	75	0.7829940168962257	NA	NA
1	218.75	75	0.7830424685578063	NA	NA
1	219	75	0.7830909199380401	2.2	0
1	219.25	75	0.7831393710369793	NA	NA
1	219.5	75	0.783187821854676	NA	NA
1	219.75	75	0.7832362723911825	NA	NA
1	220	75	0.7832847226465509	NA	NA
1	220.25	75	0.7833331726208337	NA	NA
1	220.5	75	0.7833816223140825	NA	NA
1	220.75	75	0.7834300717263498	NA	NA
1	221	75	0.7834785208576877	NA	NA
1	221.25	75	0.7835269697081483	NA	NA
1	221.5	75	0.7835754182777834	NA	NA
1	221.75	75	0.7836238665666456	NA	NA
1	222	75	0.7836723145747868	NA	NA
1	222.25	75	0.7837207623022587	NA	NA
1	222.5	75	0.7837692097491139	NA	NA
1	222.75	75	0.7838176569154042	NA	NA
1	223	75	0.7838661038011814	NA	NA
1	223.25	75	0.7839145504064978	NA	NA
1	223.5	75	0.7839629967314052	NA	NA
1	223.75	75	0.7840114427759557	NA	NA
1	224	75	0.7840598885402013	NA	NA
1	224.25	75	0.7841083340241937	NA	NA
1	224.5	75	0.7841567792279853	NA	NA
1	224.75	75	0.7842052241516277	NA	NA
1	225	75	0.7842536687951728	NA	NA
1	225.25	75	0.7843021131586727	NA	NA
1	225.5	75	0.7843505572421791	NA	NA
1	225.75	75	0.784399001045744	NA	NA
1	226	75	0.7844474445694192	NA	NA
1	226.25	75	0.7844958878132566	NA	NA
1	226.5	75	0.7845443307773079	NA	NA
1	226.75	75	0.7845927734616251	NA	NA
1	227	75	0.78464121586626	NA	NA
1	227.25	75	0.7846896579912642	NA	NA
1	227.5	75	0.7847380998366899	NA	NA
1	227.75	75	0.7847865414025884	NA	NA
1	228	75	0.7848349826890116	NA	NA
1	228.25	75	0.7848834236960115	NA	NA
1	228.5	75	0.7849318644236395	NA	NA
1	228.75	75	0.7849803048719475	NA	NA
1	229	75	0.7850288760084316	NA	NA
1	229.25	75	0.7850774707982277	NA	NA
1	229.5	75	0.7851260653029868	NA	NA
1	229.75	75	0.7851746595227621	NA	NA
1	230	75	0.7852232534576065	NA	NA
1	230.25	75	0.7852718471075728	NA	NA
1	230.5	75	0.7853204404727141	NA	NA
1	230.75	75	0.7853690335530829	NA	NA
1	231	75	0.7854176263487325	NA	NA
1	231.25	75	0.7854662188597155	NA	NA
1	231.5	75	0.7855148110860846	NA	NA
1	231.75	75	0.7855634030278927	NA	NA
1	232	75	0.7856119946851929	NA	NA
1	232.25	75	0.7856605860580376	NA	NA
1	232.5	75	0.7857091771464797	NA	NA
1	232.75	75	0.7857577679505722	NA	NA
1	233	75	0.7858063584703674	2.3	0
1	233.25	75	0.7858549487059183	NA	NA
1	233.5	75	0.7859035386572777	NA	NA
1	233.75	75	0.7859521283244981	NA	NA
1	234	75	0.7860007177076324	NA	NA
1	234.25	75	0.7860493068067329	NA	NA
1	234.5	75	0.7860978956218528	NA	NA
1	234.75	75	0.7861464841530446	NA	NA
1	235	75	0.7861950724003608	NA	NA
1	235.25	75	0.786243660363854	NA	NA
1	235.5	75	0.7862922480435769	NA	NA
1	235.75	75	0.786340835439582	NA	NA
1	236	75	0.786389422551922	NA	NA
1	236.25	75	0.7864380093806497	NA	NA
1	236.5	75	0.7864865959258172	NA	NA
1	236.75	75	0.7865351821874772	NA	NA
1	237	75	0.7865837681656824	NA	NA
1	237.25	75	0.7866323538604854	NA	NA
1	237.5	75	0.7866809392719383	NA	NA
1	237.75	75	0.7867295244000939	NA	NA
1	238	75	0.7867781092450046	NA	NA
1	238.25	75	0.7868266938067229	NA	NA
1	238.5	75	0.7868752780853012	NA	NA
1	238.75	75	0.7869238620807921	NA	NA
1	239	75	0.7869724457932478	NA	NA
1	239.25	75	0.7870210292227209	NA	NA
1	239.5	75	0.7870696123692638	NA	NA
1	239.75	75	0.7871181952329286	NA	NA
1	240	75	0.787166777813768	NA	NA
1	240.25	75	0.7872153601118342	NA	NA
1	240.5	75	0.7872639421271799	NA	NA
1	240.75	75	0.7873125238598568	NA	NA
1	241	75	0.7873611053099177	NA	NA
1	241.25	75	0.7874096864774147	NA	NA
1	241.5	75	0.7874582673624003	NA	NA
1	241.75	75	0.7875068479649266	NA	NA
1	242	75	0.787555428285046	NA	NA
1	242.25	75	0.7876040026232033	NA	NA
1	242.5	75	0.7876525764262233	NA	NA
1	242.75	75	0.7877011499467677	NA	NA
1	243	75	0.7877497231848887	NA	NA
1	243.25	75	0.7877982961406386	NA	NA
1	243.5	75	0.7878468688140694	NA	NA
1	243.75	75	0.7878954412052338	NA	NA
1	244	75	0.7879440133141836	NA	NA
1	244.25	75	0.7879925851409711	NA	NA
1	244.5	75	0.7880411566856487	NA	NA
1	244.75	75	0.788089727948268	NA	NA
1	245	75	0.7881382989288819	NA	NA
1	245.25	75	0.7881868696275418	NA	NA
1	245.5	75	0.7882354400443002	NA	NA
1	245.75	75	0.7882840101792092	NA	NA
1	246	75	0.788332580032321	NA	NA
1	246.25	75	0.7883811496036873	NA	NA
1	246.5	75	0.7884297188933604	NA	NA
1	246.75	75	0.7884782879013926	NA	NA
1	247	75	0.7885268566278356	2.4	0
1	247.25	75	0.7885754250727415	NA	NA
1	247.5	75	0.7886239932361623	NA	NA
1	247.75	75	0.7886725611181502	NA	NA
1	248	75	0.7887211287187569	NA	NA
1	248.25	75	0.7887696960380347	NA	NA
1	248.5	75	0.7888182630760351	NA	NA
1	248.75	75	0.7888668298328105	NA	NA
1	249	75	0.7889153963084127	NA	NA
1	249.25	75	0.7889639625028936	NA	NA
1	249.5	75	0.7890125284163051	NA	NA
1	249.75	75	0.7890610940486991	NA	NA
1	250	75	0.78910965940012745	NA	NA
1	250.25	75	0.7891582244706422	NA	NA
1	250.5	75	0.7892067892602949	NA	NA
1	250.75	75	0.7892553537691377	NA	NA
1	251	75	0.7893039179972221	NA	NA
1	251.25	75	0.7893524819446003	NA	NA
1	251.5	75	0.789401045611324	NA	NA
1	251.75	75	0.7894496089974449	NA	NA
1	252	75	0.7894981721030147	NA	NA
1	252.25	75	0.7895467349280852	NA	NA
1	252.5	75	0.7895952974727084	NA	NA
1	252.75	75	0.7896438597369358	NA	NA
1	253	75	0.7896924217208193	NA	NA
1	253.25	75	0.7897409834244105	NA	NA
1	253.5	75	0.7897895448477611	NA	NA
1	253.75	75	0.7898381059909227	NA	NA
1	254	75	0.7898866668539473	NA	NA
1	254.25	75	0.7899352274368862	NA	NA
1	254.5	75	0.789983787739791	NA	NA
1	254.75	75	0.790032347762714	NA	NA
1	255	75	0.790080907505706	NA	NA
1	255.25	75	0.7901294669688192	NA	NA
1	255.5	75	0.7901780261521049	NA	NA
1	255.75	75	0.7902265850556147	NA	NA
1	256	75	0.7902751436794002	NA	NA
1	256.25	75	0.7903237020235131	NA	NA
1	256.5	75	0.7903722600880049	NA	NA
1	256.75	75	0.790420817872927	NA	NA
1	257	75	0.790469375378331	NA	NA
1	257.25	75	0.7905179326042684	NA	NA
1	257.5	75	0.7905664895507906	NA	NA
1	257.75	75	0.7906150462179493	NA	NA
1	258	75	0.7906636026057958	NA	NA
1	258.25	75	0.7907121587143818	NA	NA
1	258.5	75	0.7907607145437583	NA	NA
1	258.75	75	0.7908092700939772	NA	NA
1	259	75	0.7908579601403225	NA	NA
1	259.25	75	0.7909066745359845	NA	NA
1	259.5	75	0.7909553886466236	NA	NA
1	259.75	75	0.7910041024722926	NA	NA
1	260	75	0.7910528160130439	2.5	0
1	260.25	75	0.7911015292689303	NA	NA
1	260.5	75	0.7911502422400043	NA	NA
1	260.75	75	0.7911989549263188	NA	NA
1	261	75	0.791247667327926	NA	NA
1	261.25	75	0.7912963794448786	NA	NA
1	261.5	75	0.7913450912772294	NA	NA
1	261.75	75	0.7913938028250307	NA	NA
1	262	75	0.7914425140883352	NA	NA
1	262.25	75	0.7914912250671952	NA	NA
1	262.5	75	0.7915399357616634	NA	NA
1	262.75	75	0.7915886461717924	NA	NA
1	263	75	0.7916373562976344	NA	NA
1	263.25	75	0.7916860661392421	NA	NA
1	263.5	75	0.7917347756966678	NA	NA
1	263.75	75	0.7917834849699641	NA	NA
1	264	75	0.7918321939591834	NA	NA
1	264.25	75	0.7918809026643778	NA	NA
1	264.5	75	0.7919296110856003	NA	NA
1	264.75	75	0.7919783192229031	NA	NA
1	265	75	0.7920270270763382	NA	NA
1	265.25	75	0.7920757346459583	NA	NA
1	265.5	75	0.7921244419318157	NA	NA
1	265.75	75	0.7921731489339627	NA	NA
1	266	75	0.7922218556524517	NA	NA
1	266.25	75	0.792270562087335	NA	NA
1	266.5	75	0.7923192682386648	NA	NA
1	266.75	75	0.7923679741064937	NA	NA
1	267	75	0.7924166796908736	NA	NA
1	267.25	75	0.7924653849918569	NA	NA
1	267.5	75	0.7925140900094959	NA	NA
1	267.75	75	0.7925627947438427	NA	NA
1	268	75	0.7926114991949498	NA	NA
1	268.25	75	0.792660203362869	NA	NA
1	268.5	75	0.792708907247653	NA	NA
1	268.75	75	0.7927576108493535	NA	NA
1	269	75	0.7928063141680229	NA	NA
1	269.25	75	0.7928550172037134	NA	NA
1	269.5	75	0.7929037199564771	NA	NA
1	269.75	75	0.7929524224263661	NA	NA
1	270	75	0.7930011246134324	NA	NA
1	270.25	75	0.7930498265177285	NA	NA
1	270.5	75	0.793098528139306	NA	NA
1	270.75	75	0.7931472294782174	NA	NA
1	271	75	0.7931959305345145	NA	NA
1	271.25	75	0.7932446313082495	NA	NA
1	271.5	75	0.7932933317994743	NA	NA
1	271.75	75	0.7933420320082409	NA	NA
1	272	75	0.7933907319346015	NA	NA
1	272.25	75	0.7934394258660656	NA	NA
1	272.5	75	0.7934881192618197	NA	NA
1	272.75	75	0.7935368123750987	NA	NA
1	273	75	0.7935855052059544	3.8	4.1
1	273.25	75	0.7936341977544389	NA	NA
1	273.5	75	0.7936828900206042	NA	NA
1	273.75	75	0.7937315820045022	NA	NA
1	274	75	0.793780273706185	NA	NA
1	274.25	75	0.7938289651257043	NA	NA
1	274.5	75	0.7938776562631121	NA	NA
1	274.75	75	0.7939263471184604	NA	NA
1	275	75	0.7939750376918012	NA	NA
1	275.25	75	0.794023727983186	NA	NA
1	275.5	75	0.7940724179926667	NA	NA
1	275.75	75	0.7941211077202956	NA	NA
1	276	75	0.7941697971661241	NA	NA
1	276.25	75	0.7942184863302043	NA	NA
1	276.5	75	0.7942671752125878	NA	NA
1	276.75	75	0.7943158638133265	NA	NA
1	277	75	0.7943645521324723	NA	NA
1	277.25	75	0.7944132401700768	NA	NA
1	277.5	75	0.7944619279261917	NA	NA
1	277.75	75	0.7945106154008691	NA	NA
1	278	75	0.7945593025941604	NA	NA
1	278.25	75	0.7946079895061174	NA	NA
1	278.5	75	0.7946566761367919	NA	NA
1	278.75	75	0.7947053624862356	NA	NA
1	279	75	0.7947540485545	NA	NA
1	279.25	75	0.794802734341637	NA	NA
1	279.5	75	0.7948514198476981	NA	NA
1	279.75	75	0.794900105072735	NA	NA
1	280	75	0.7949487900167994	NA	NA
1	280.25	75	0.7949974746799429	NA	NA
1	280.5	75	0.795046159062217	NA	NA
1	280.75	75	0.7950948431636733	NA	NA
1	281	75	0.7951435269843634	NA	NA
1	281.25	75	0.795192210524339	NA	NA
1	281.5	75	0.7952408937836515	NA	NA
1	281.75	75	0.7952895767623526	NA	NA
1	282	75	0.7953382594604937	NA	NA
1	282.25	75	0.7953869418781263	NA	NA
1	282.5	75	0.7954356240153019	NA	NA
1	282.75	75	0.7954843058720722	NA	NA
1	283	75	0.7955329874484884	NA	NA
1	283.25	75	0.7955816687446021	NA	NA
1	283.5	75	0.7956303497604647	NA	NA
1	283.75	75	0.7956790304961278	NA	NA
1	284	75	0.7957277109516427	3.8	0
1	284.25	75	0.7957763911270607	NA	NA
1	284.5	75	0.7958250710224333	NA	NA
1	284.75	75	0.7958737506378118	NA	NA
1	285	100	0.7959224299732478	NA	NA
1	285.25	100	0.7959711090287926	NA	NA
1	285.5	100	0.7960197878044973	NA	NA
1	285.75	100	0.7960684663004137	NA	NA
1	286	75	0.7961171445165927	NA	NA
1	286.25	75	0.7961658224530855	NA	NA
1	286.5	75	0.796214500109944	NA	NA
1	286.75	75	0.796263177487219	NA	NA
1	287	100	0.796311854584962	NA	NA
1	287.25	100	0.796360531403224	NA	NA
1	287.5	100	0.7964092079420566	NA	NA
1	287.75	100	0.7964578842015106	NA	NA
1	288	75	0.7965065601816376	NA	NA
1	288.25	75	0.7965552358824888	NA	NA
1	288.5	75	0.796603911304115	NA	NA
1	288.75	75	0.7966525864465678	NA	NA
1	289	100	0.7967014019239076	NA	NA
1	289.25	100	0.796750242817526	NA	NA
1	289.5	100	0.7967990834258658	NA	NA
1	289.75	100	0.7968479237489796	NA	NA
1	290	75	0.7968967637869196	NA	NA
1	290.25	75	0.7969456035397384	NA	NA
1	290.5	75	0.7969944430074886	NA	NA
1	290.75	75	0.7970432821902221	NA	NA
1	291	100	0.7970921210879918	NA	NA
1	291.25	100	0.7971409597008496	NA	NA
1	291.5	100	0.7971897980288484	NA	NA
1	291.75	100	0.7972386360720402	NA	NA
1	292	75	0.7972874738304773	NA	NA
1	292.25	75	0.7973363113042122	NA	NA
1	292.5	75	0.7973851484932971	NA	NA
1	292.75	75	0.7974339853977843	NA	NA
1	293	100	0.7974828220177261	NA	NA
1	293.25	100	0.797531658353175	NA	NA
1	293.5	100	0.7975804944041829	NA	NA
1	293.75	100	0.7976293301708023	NA	NA
1	294	75	0.7976781656530852	NA	NA
1	294.25	75	0.797727000851084	NA	NA
1	294.5	75	0.7977758357648509	NA	NA
1	294.75	75	0.797824670394438	NA	NA
1	295	100	0.7978735047398976	NA	NA
1	295.25	100	0.7979223388012818	NA	NA
1	295.5	100	0.7979711725786426	NA	NA
1	295.75	100	0.7980200060720326	NA	NA
1	296	75	0.7980688392815034	NA	NA
1	296.25	75	0.7981176722071074	NA	NA
1	296.5	75	0.7981665048488967	NA	NA
1	296.75	75	0.7982153372069232	NA	NA
1	297	100	0.7982641692812393	NA	NA
1	297.25	100	0.7983130010718967	NA	NA
1	297.5	100	0.7983618325789478	NA	NA
1	297.75	100	0.7984106638024443	NA	NA
1	298	75	0.7984594947424384	NA	NA
1	298.25	75	0.7985083253989821	NA	NA
1	298.5	75	0.7985571557721274	NA	NA
1	298.75	75	0.7986059858619263	NA	NA
1	299	100	0.7986548156684308	NA	NA
1	299.25	100	0.7987036451916927	NA	NA
1	299.5	100	0.7987524744317641	NA	NA
1	299.75	100	0.7988013033886968	NA	NA
1	300	75	0.798850132062543	NA	NA
1	300.25	75	0.7988989604533543	NA	NA
1	300.5	75	0.7989477885611828	NA	NA
1	300.75	75	0.7989966163860801	NA	NA
1	301	100	0.7990454439280983	NA	NA
1	301.25	100	0.7990942711872893	NA	NA
1	301.5	100	0.7991430981637048	NA	NA
1	301.75	100	0.7991919248573968	NA	NA
1	302	100	0.7992407512684168	4.3	0
1	302.25	100	0.7992895673772582	NA	NA
1	302.5	100	0.7993383827590661	NA	NA
1	302.75	100	0.7993871978579637	NA	NA
1	303	100	0.7994360126740034	NA	NA
1	303.25	100	0.7994848272072368	NA	NA
1	303.5	100	0.7995336414577157	NA	NA
1	303.75	100	0.7995824554254917	NA	NA
1	304	100	0.7996312691106169	NA	NA
1	304.25	100	0.7996800825131427	NA	NA
1	304.5	100	0.7997288956331211	NA	NA
1	304.75	100	0.7997777084706038	NA	NA
1	305	100	0.7998265210256424	NA	NA
1	305.25	100	0.7998753332982889	NA	NA
1	305.5	100	0.7999241452885946	NA	NA
1	305.75	100	0.7999729569966114	NA	NA
1	306	100	0.8000217684223909	NA	NA
1	306.25	100	0.800070579565985	NA	NA
1	306.5	100	0.800119390427445	NA	NA
1	306.75	100	0.8001682010068227	NA	NA
1	307	100	0.8002170113041698	NA	NA
1	307.25	100	0.8002658213195375	NA	NA
1	307.5	100	0.8003146310529781	NA	NA
1	307.75	100	0.8003634405045426	NA	NA
1	308	100	0.8004122496742827	NA	NA
1	308.25	100	0.8004610585622499	NA	NA
1	308.5	100	0.8005098671684959	NA	NA
1	308.75	100	0.8005586754930722	NA	NA
1	309	100	0.8006074835360304	NA	NA
1	309.25	100	0.8006562912974217	NA	NA
1	309.5	100	0.8007050987772978	NA	NA
1	309.75	100	0.8007539059757103	NA	NA
1	310	100	0.8008027128927103	NA	NA
1	310.25	100	0.8008515195283495	NA	NA
1	310.5	100	0.8009003258826795	NA	NA
1	310.75	100	0.8009491319557515	NA	NA
1	311	100	0.8009979377476166	NA	NA
1	311.25	100	0.8010467432583268	NA	NA
1	311.5	100	0.8010955484879332	NA	NA
1	311.75	100	0.8011443534364872	NA	NA
1	312	100	0.8011931581040401	NA	NA
1	312.25	100	0.8012419624906433	NA	NA
1	312.5	100	0.8012907665963482	NA	NA
1	312.75	100	0.8013395704212061	NA	NA
1	313	100	0.8013883739652682	NA	NA
1	313.25	100	0.801437177228586	NA	NA
1	313.5	100	0.8014859802112105	NA	NA
1	313.75	100	0.8015347829131932	NA	NA
1	314	100	0.8015835853345854	NA	NA
1	314.25	100	0.8016323874754381	NA	NA
1	314.5	100	0.8016811893358027	NA	NA
1	314.75	100	0.8017299909157303	NA	NA
1	315	100	0.8017787922152723	NA	NA
1	315.25	100	0.8018275932344797	NA	NA
1	315.5	100	0.8018763939734038	NA	NA
1	315.75	100	0.8019251944320959	NA	NA
1	316	100	0.8019739946106067	2.2	0
1	316.25	100	0.802022794508988	NA	NA
1	316.5	100	0.8020715941272902	NA	NA
1	316.75	100	0.8021203934655651	NA	NA
1	317	100	0.8021691925238634	NA	NA
1	317.25	100	0.8022179913022364	NA	NA
1	317.5	100	0.8022667898007348	NA	NA
1	317.75	100	0.8023155880194102	NA	NA
1	318	100	0.8023643859583133	NA	NA
1	318.25	100	0.8024131836174951	NA	NA
1	318.5	100	0.802461980997007	NA	NA
1	318.75	100	0.8025107780968996	NA	NA
1	319	100	0.8025597220249893	NA	NA
1	319.25	100	0.8026086925555758	NA	NA
1	319.5	100	0.8026576628001656	NA	NA
1	319.75	100	0.8027066327588115	NA	NA
1	320	100	0.8027556024315655	NA	NA
1	320.25	100	0.8028045718184803	NA	NA
1	320.5	100	0.8028535409196078	NA	NA
1	320.75	100	0.8029025097350004	NA	NA
1	321	100	0.8029514782647107	NA	NA
1	321.25	100	0.8030004465087903	NA	NA
1	321.5	100	0.8030494144672922	NA	NA
1	321.75	100	0.8030983821402681	NA	NA
1	322	100	0.8031473495277704	NA	NA
1	322.25	100	0.8031963166298515	NA	NA
1	322.5	100	0.8032452834465633	NA	NA
1	322.75	100	0.8032942499779581	NA	NA
1	323	100	0.8033432162240881	NA	NA
1	323.25	100	0.8033921821850054	NA	NA
1	323.5	100	0.8034411478607623	NA	NA
1	323.75	100	0.8034901132514107	NA	NA
1	324	100	0.803539078357003	NA	NA
1	324.25	100	0.803588043177591	NA	NA
1	324.5	100	0.8036370077132271	NA	NA
1	324.75	100	0.8036859719639631	NA	NA
1	325	100	0.8037349359298513	NA	NA
1	325.25	100	0.8037838996109437	NA	NA
1	325.5	100	0.8038328630072921	NA	NA
1	325.75	100	0.8038818261189488	NA	NA
1	326	100	0.8039307889459658	NA	NA
1	326.25	100	0.8039797514883951	NA	NA
1	326.5	100	0.8040287137462886	NA	NA
1	326.75	100	0.8040776757196982	NA	NA
1	327	100	0.8041266374086762	NA	NA
1	327.25	100	0.8041755988132742	NA	NA
1	327.5	100	0.8042245599335442	NA	NA
1	327.75	100	0.8042735207695384	NA	NA
1	328	100	0.8043224813213085	NA	NA
1	328.25	100	0.8043714415889063	NA	NA
1	328.5	100	0.8044204015723839	NA	NA
1	328.75	100	0.804469361271793	NA	NA
1	329	100	0.8045183206871857	NA	NA
1	329.25	100	0.8045672798186134	NA	NA
1	329.5	100	0.8046162386661285	NA	NA
1	329.75	100	0.8046651972297824	NA	NA
1	330	0	0.8047141555096271	1.3	10.9
1	330.25	0	0.8047631135057144	NA	NA
1	330.5	0	0.804812071218096	NA	NA
1	330.75	0	0.8048610286468236	NA	NA
1	331	0	0.8049099857919494	NA	NA
1	331.25	0	0.8049589426535245	NA	NA
1	331.5	0	0.805007899231601	NA	NA
1	331.75	0	0.8050568555262307	NA	NA
1	332	0	0.8051058115374651	1.8	9.8
1	332.25	0	0.805154752919415	NA	NA
1	332.5	0	0.8052036933816914	NA	NA
1	332.75	0	0.8052526335601654	NA	NA
1	333	0	0.8053015734548887	1.8	10.3
1	333.25	0	0.8053505130659132	NA	NA
1	333.5	0	0.8053994523932905	NA	NA
1	333.75	0	0.8054483914370723	NA	NA
1	334	0	0.8054973301973102	NA	NA
1	334.25	0	0.8055462686740561	NA	NA
1	334.5	0	0.8055952068673614	NA	NA
1	334.75	0	0.8056441447772779	NA	NA
1	335	0	0.8056930824038573	NA	NA
1	335.25	0	0.8057420197471512	NA	NA
1	335.5	0	0.805790956807211	NA	NA
1	335.75	0	0.8058398935840886	NA	NA
1	336	0	0.8058888300778354	NA	NA
1	336.25	0	0.8059377662885032	NA	NA
1	336.5	0	0.8059867022161432	NA	NA
1	336.75	0	0.8060356378608071	NA	NA
1	337	0	0.8060845732225466	NA	NA
1	337.25	0	0.8061335083014131	NA	NA
1	337.5	0	0.8061824430974581	NA	NA
1	337.75	0	0.8062313776107332	NA	NA
1	338	50	0.8062803118412897	2.8	2
1	338.25	50	0.8063292457891791	NA	NA
1	338.5	50	0.8063781794544529	NA	NA
1	338.75	50	0.8064271128371628	NA	NA
1	339	50	0.8064760459373599	NA	NA
1	339.25	50	0.8065249787550957	NA	NA
1	339.5	50	0.8065739112904217	NA	NA
1	339.75	50	0.8066228435433891	NA	NA
1	340	50	0.8066717755140496	NA	NA
1	340.25	50	0.8067207072024543	NA	NA
1	340.5	50	0.8067696386086545	NA	NA
1	340.75	50	0.8068185697327018	NA	NA
1	341	50	0.8068675005746476	NA	NA
1	341.25	50	0.8069164311345428	NA	NA
1	341.5	50	0.806965361412439	NA	NA
1	341.75	50	0.8070142914083877	NA	NA
1	342	50	0.8070632211224398	NA	NA
1	342.25	50	0.8071121505546466	NA	NA
1	342.5	50	0.8071610797050595	NA	NA
1	342.75	50	0.8072100085737297	NA	NA
1	343	50	0.8072589371607083	NA	NA
1	343.25	50	0.8073078654660467	NA	NA
1	343.5	50	0.8073567934897962	NA	NA
1	343.75	50	0.8074057212320076	NA	NA
1	344	50	0.8074546486927324	NA	NA
1	344.25	50	0.8075035758720218	NA	NA
1	344.5	50	0.8075525027699267	NA	NA
1	344.75	50	0.8076014293864984	NA	NA
1	345	50	0.807650355721788	NA	NA
1	345.25	50	0.8076992817758467	NA	NA
1	345.5	50	0.8077482075487256	NA	NA
1	345.75	50	0.8077971330404756	NA	NA
1	346	50	0.8078460582511479	2.6	0
1	346.25	50	0.8078949831807936	NA	NA
1	346.5	50	0.8079439078294635	NA	NA
1	346.75	50	0.8079928321972091	NA	NA
1	347	50	0.808041756284081	NA	NA
1	347.25	50	0.8080906800901305	NA	NA
1	347.5	50	0.8081396036154085	NA	NA
1	347.75	50	0.8081885268599661	NA	NA
1	348	50	0.808237449823854	NA	NA
1	348.25	50	0.8082863725071233	NA	NA
1	348.5	50	0.8083352949098251	NA	NA
1	348.75	50	0.8083842170320102	NA	NA
1	349	50	0.8084332938050862	NA	NA
1	349.25	50	0.8084823986094312	NA	NA
1	349.5	50	0.8085315031265465	NA	NA
1	349.75	50	0.808580607356485	NA	NA
1	350	50	0.8086297112992985	NA	NA
1	350.25	50	0.8086788149550399	NA	NA
1	350.5	50	0.8087279183237609	NA	NA
1	350.75	50	0.8087770214055139	NA	NA
1	351	50	0.8088261242003515	NA	NA
1	351.25	50	0.8088752267083258	NA	NA
1	351.5	50	0.808924328929489	NA	NA
1	351.75	50	0.8089734308638932	NA	NA
1	352	50	0.8090225325115907	NA	NA
1	352.25	50	0.8090716338726338	NA	NA
1	352.5	50	0.8091207349470746	NA	NA
1	352.75	50	0.8091698357349653	NA	NA
1	353	50	0.809218936236358	NA	NA
1	353.25	50	0.8092680364513049	NA	NA
1	353.5	50	0.809317136379858	NA	NA
1	353.75	50	0.8093662360220698	NA	NA
1	354	50	0.809415335377992	NA	NA
1	354.25	50	0.8094644344476769	NA	NA
1	354.5	50	0.8095135332311766	NA	NA
1	354.75	50	0.8095626317285429	NA	NA
1	355	50	0.8096117299398283	NA	NA
1	355.25	50	0.8096608278650845	NA	NA
1	355.5	50	0.8097099255043637	NA	NA
1	355.75	50	0.8097590228577178	NA	NA
1	356	50	0.809808119925199	NA	NA
1	356.25	50	0.809857216706859	NA	NA
1	356.5	50	0.8099063132027499	NA	NA
1	356.75	50	0.8099554094129238	NA	NA
1	357	50	0.8100045053374325	NA	NA
1	357.25	50	0.8100536009763281	NA	NA
1	357.5	50	0.8101026963296624	NA	NA
1	357.75	50	0.8101517913974873	NA	NA
1	358	50	0.8102008861798546	NA	NA
1	358.25	50	0.8102499806768165	NA	NA
1	358.5	50	0.8102990748884247	NA	NA
1	358.75	50	0.8103481688147312	NA	NA
1	359	50	0.8103972624557876	NA	NA
1	359.25	50	0.8104463558116457	NA	NA
1	359.5	50	0.8104954488823577	NA	NA
1	359.75	50	0.8105445416679752	NA	NA
1	360	50	0.8105936341685498	NA	NA
1	360.25	50	0.8106427263841337	NA	NA
1	360.5	50	0.8106918183147783	NA	NA
1	360.75	50	0.8107409099605356	NA	NA
1	361	50	0.8107900013214574	4.4	0
1	361.25	50	0.810839092397595	NA	NA
1	361.5	50	0.8108881831890007	NA	NA
1	361.75	50	0.8109372736957258	NA	NA
1	362	50	0.8109863639178222	NA	NA
1	362.25	50	0.8110354366014517	NA	NA
1	362.5	50	0.8110845082351795	NA	NA
1	362.75	50	0.811133579583758	NA	NA
1	363	50	0.8111826506472397	NA	NA
1	363.25	50	0.8112317214256755	NA	NA
1	363.5	50	0.8112807919191177	NA	NA
1	363.75	50	0.8113298621276178	NA	NA
1	364	50	0.8113789320512276	NA	NA
1	364.25	50	0.8114280016899985	NA	NA
1	364.5	50	0.8114770710439825	NA	NA
1	364.75	50	0.8115261401132311	NA	NA
1	365	50	0.811575208897796	NA	NA
1	365.25	50	0.8116242773977289	NA	NA
1	365.5	50	0.811673345613081	NA	NA
1	365.75	50	0.8117224135439046	NA	NA
1	366	50	0.8117714811902509	NA	NA
1	366.25	50	0.8118205485521713	NA	NA
1	366.5	50	0.8118696156297179	NA	NA
1	366.75	50	0.8119186824229417	NA	NA
1	367	50	0.8119677489318946	NA	NA
1	367.25	50	0.812016815156628	NA	NA
1	367.5	50	0.8120658810971935	NA	NA
1	367.75	50	0.8121149467536425	NA	NA
1	368	50	0.8121640121260265	NA	NA
1	368.25	50	0.8122130772143972	NA	NA
1	368.5	50	0.8122621420188056	NA	NA
1	368.75	50	0.8123112065393037	NA	NA
1	369	50	0.8123602707759426	NA	NA
1	369.25	50	0.8124093347287737	NA	NA
1	369.5	50	0.8124583983978487	NA	NA
1	369.75	50	0.8125074617832189	NA	NA
1	370	50	0.8125565248849355	NA	NA
1	370.25	50	0.81260558770305	NA	NA
1	370.5	50	0.8126546502376139	NA	NA
1	370.75	50	0.8127037124886783	NA	NA
1	371	50	0.8127527744562947	NA	NA
1	371.25	50	0.8128018361405144	NA	NA
1	371.5	50	0.8128508975413887	NA	NA
1	371.75	50	0.812899958658969	NA	NA
1	372	50	0.8129490194933064	NA	NA
1	372.25	50	0.8129980800444524	NA	NA
1	372.5	50	0.8130471403124581	NA	NA
1	372.75	50	0.8130962002973747	NA	NA
1	373	50	0.8131452599992538	NA	NA
1	373.25	50	0.8131943194181462	NA	NA
1	373.5	50	0.8132433785541032	NA	NA
1	373.75	50	0.8132924374071762	NA	NA
1	374	50	0.8133414959774162	NA	NA
1	374.25	50	0.8133905542648744	NA	NA
1	374.5	50	0.8134396122696022	NA	NA
1	374.75	50	0.8134886699916504	NA	NA
1	375	50	0.8135377274310704	NA	NA
1	375.25	50	0.8135867845879132	NA	NA
1	375.5	50	0.8136358414622299	NA	NA
1	375.75	50	0.8136848980540716	NA	NA
1	376	50	0.8137339543634895	NA	NA
1	376.25	50	0.8137830103905347	NA	NA
1	376.5	50	0.8138320661352579	NA	NA
1	376.75	50	0.8138811215977106	NA	NA
1	377	50	0.8139301767779438	NA	NA
1	377.25	50	0.8139792316760082	NA	NA
1	377.5	50	0.814028286291955	NA	NA
1	377.75	50	0.814077340625835	NA	NA
1	378	50	0.8141263946776995	NA	NA
1	378.25	50	0.8141754484475995	NA	NA
1	378.5	50	0.8142245019355857	NA	NA
1	378.75	50	0.8142735551417092	NA	NA
1	379	50	0.8143227694295495	5.5	1.7
1	379.25	50	0.8143720129227148	NA	NA
1	379.5	50	0.8144212561270269	NA	NA
1	379.75	50	0.8144704990425381	NA	NA
1	380	75	0.8145197416693011	NA	NA
1	380.25	75	0.8145689840073681	NA	NA
1	380.5	75	0.8146182260567915	NA	NA
1	380.75	75	0.8146674678176234	NA	NA
1	381	50	0.8147167092899165	NA	NA
1	381.25	50	0.8147659504737228	NA	NA
1	381.5	50	0.8148151913690946	NA	NA
1	381.75	50	0.8148644319760846	NA	NA
1	382	75	0.8149136722947447	NA	NA
1	382.25	75	0.8149629123251272	NA	NA
1	382.5	75	0.8150121520672844	NA	NA
1	382.75	75	0.8150613915212687	NA	NA
1	383	50	0.8151106306871321	NA	NA
1	383.25	50	0.8151598695649268	NA	NA
1	383.5	50	0.8152091081547052	NA	NA
1	383.75	50	0.8152583464565191	NA	NA
1	384	75	0.8153075844704212	NA	NA
1	384.25	75	0.8153568221964633	NA	NA
1	384.5	75	0.8154060596346976	NA	NA
1	384.75	75	0.8154552967851764	NA	NA
1	385	50	0.8155045336479516	NA	NA
1	385.25	50	0.8155537702230754	NA	NA
1	385.5	50	0.8156030065105999	NA	NA
1	385.75	50	0.8156522425105772	NA	NA
1	386	75	0.8157014782230594	NA	NA
1	386.25	75	0.8157507136480985	NA	NA
1	386.5	75	0.8157999487857465	NA	NA
1	386.75	75	0.8158491836360555	NA	NA
1	387	50	0.8158984181990775	NA	NA
1	387.25	50	0.8159476524748646	NA	NA
1	387.5	50	0.8159968864634686	NA	NA
1	387.75	50	0.8160461201649415	NA	NA
1	388	75	0.8160953535793354	NA	NA
1	388.25	75	0.8161445867067022	NA	NA
1	388.5	75	0.816193819547094	NA	NA
1	388.75	75	0.8162430521005624	NA	NA
1	389	50	0.8162922843671595	NA	NA
1	389.25	50	0.8163415163469372	NA	NA
1	389.5	50	0.8163907480399473	NA	NA
1	389.75	50	0.8164399794462418	NA	NA
1	390	75	0.8164892105658726	NA	NA
1	390.25	75	0.8165384413988913	NA	NA
1	390.5	75	0.81658767194535	NA	NA
1	390.75	75	0.8166369022053004	NA	NA
1	391	50	0.8166861321787945	NA	NA
1	391.25	50	0.8167353618658837	NA	NA
1	391.5	50	0.8167845912666201	NA	NA
1	391.75	50	0.8168338203810555	NA	NA
1	392	75	0.8168830492092414	NA	NA
1	392.25	75	0.8169322575764167	NA	NA
1	392.5	75	0.8169814647624994	NA	NA
1	392.75	75	0.8170306716616987	NA	NA
1	393	50	0.8170798782740668	NA	NA
1	393.25	50	0.8171290845996555	NA	NA
1	393.5	50	0.8171782906385162	NA	NA
1	393.75	50	0.8172274963907014	NA	NA
1	394	75	0.8172767018562622	3.3	3.6
1	394.25	75	0.8173259070352509	NA	NA
1	394.5	75	0.8173751119277187	NA	NA
1	394.75	75	0.8174243165337178	NA	NA
1	395	50	0.8174735208532997	NA	NA
1	395.25	50	0.8175227248865164	NA	NA
1	395.5	50	0.8175719286334192	NA	NA
1	395.75	50	0.8176211320940601	NA	NA
1	396	75	0.8176703352684904	NA	NA
1	396.25	75	0.8177195381567622	NA	NA
1	396.5	75	0.8177687407589269	NA	NA
1	396.75	75	0.8178179430750363	NA	NA
1	397	50	0.817867145105142	NA	NA
1	397.25	50	0.8179163468492955	NA	NA
1	397.5	50	0.8179655483075484	NA	NA
1	397.75	50	0.8180147494799523	NA	NA
1	398	75	0.818063950366559	NA	NA
1	398.25	75	0.8181131509674198	NA	NA
1	398.5	75	0.8181623512825862	NA	NA
1	398.75	75	0.81821155131211	NA	NA
1	399	50	0.8182607510560426	NA	NA
1	399.25	50	0.8183099505144354	NA	NA
1	399.5	50	0.81835914968734	NA	NA
1	399.75	50	0.8184083485748082	NA	NA
1	400	75	0.818457547176891	NA	NA
1	400.25	75	0.8185067454936399	NA	NA
1	400.5	75	0.8185559435251066	NA	NA
1	400.75	75	0.8186051412713423	NA	NA
1	401	50	0.8186543387323987	NA	NA
1	401.25	50	0.8187035359083269	NA	NA
1	401.5	50	0.8187527327991787	NA	NA
1	401.75	50	0.8188019294050048	NA	NA
1	402	75	0.8188511257258575	NA	NA
1	402.25	75	0.8189003217617873	NA	NA
1	402.5	75	0.8189495175128462	NA	NA
1	402.75	75	0.8189987129790849	NA	NA
1	403	50	0.8190479081605554	NA	NA
1	403.25	50	0.8190971030573084	NA	NA
1	403.5	50	0.8191462976693958	NA	NA
1	403.75	50	0.8191954919968684	NA	NA
1	404	75	0.8192446860397776	NA	NA
1	404.25	75	0.8192938797981747	NA	NA
1	404.5	75	0.8193430732721111	NA	NA
1	404.75	75	0.8193922664616377	NA	NA
1	405	50	0.8194414593668059	NA	NA
1	405.25	50	0.8194906519876669	NA	NA
1	405.5	50	0.8195398443242721	NA	NA
1	405.75	50	0.8195890363766722	NA	NA
1	406	75	0.8196382281449189	NA	NA
1	406.25	75	0.819687419629063	NA	NA
1	406.5	75	0.8197366108291558	NA	NA
1	406.75	75	0.8197858017452483	NA	NA
1	407	50	0.8198349923773919	3.3	0
1	407.25	50	0.8198841827256375	NA	NA
1	407.5	50	0.8199333727900361	NA	NA
1	407.75	50	0.8199825625706388	NA	NA
1	408	75	0.8200317520674971	NA	NA
1	408.25	75	0.8200809412806614	NA	NA
1	408.5	75	0.8201301302101834	NA	NA
1	408.75	75	0.8201793188561136	NA	NA
1	409	50	0.8202286783671797	NA	NA
1	409.25	50	0.8202780688699525	NA	NA
1	409.5	50	0.8203274590817118	NA	NA
1	409.75	50	0.8203768490025104	NA	NA
1	410	75	0.8204262386324008	NA	NA
1	410.25	75	0.8204756279714357	NA	NA
1	410.5	75	0.8205250170196675	NA	NA
1	410.75	75	0.8205744057771487	NA	NA
1	411	50	0.8206237942439317	NA	NA
1	411.25	50	0.8206731824200693	NA	NA
1	411.5	50	0.8207225703056137	NA	NA
1	411.75	50	0.8207719579006174	NA	NA
1	412	75	0.820821345205133	NA	NA
1	412.25	75	0.8208707322192126	NA	NA
1	412.5	75	0.8209201189429087	NA	NA
1	412.75	75	0.8209695053762741	NA	NA
1	413	50	0.8210188915193609	NA	NA
1	413.25	50	0.8210682773722215	NA	NA
1	413.5	50	0.8211176629349082	NA	NA
1	413.75	50	0.8211670482074734	NA	NA
1	414	75	0.8212164331899695	NA	NA
1	414.25	75	0.8212658178824489	NA	NA
1	414.5	75	0.8213152022849635	NA	NA
1	414.75	75	0.8213645863975663	NA	NA
1	415	50	0.8214139702203089	NA	NA
1	415.25	50	0.821463353753244	NA	NA
1	415.5	50	0.8215127369964236	NA	NA
1	415.75	50	0.8215621199499002	NA	NA
1	416	75	0.821611502613726	NA	NA
1	416.25	75	0.821660884987953	NA	NA
1	416.5	75	0.8217102670726335	NA	NA
1	416.75	75	0.8217596488678199	NA	NA
1	417	50	0.8218090303735642	NA	NA
1	417.25	50	0.8218584115899187	NA	NA
1	417.5	50	0.8219077925169354	NA	NA
1	417.75	50	0.8219571731546665	NA	NA
1	418	75	0.8220065535031642	NA	NA
1	418.25	75	0.8220559335624806	NA	NA
1	418.5	75	0.8221053133326678	NA	NA
1	418.75	75	0.822154692813778	NA	NA
1	419	50	0.8222040720058629	NA	NA
1	419.25	50	0.8222534509089751	NA	NA
1	419.5	50	0.8223028295231662	NA	NA
1	419.75	50	0.8223522078484886	NA	NA
1	420	75	0.8224015858849941	NA	NA
1	420.25	75	0.8224509636327348	NA	NA
1	420.5	75	0.8225003410917627	NA	NA
1	420.75	75	0.82254971826213	NA	NA
1	421	50	0.8225990951438883	2.6	0
1	421.25	50	0.8226484717370898	NA	NA
1	421.5	50	0.8226978480417863	NA	NA
1	421.75	50	0.8227472240580299	NA	NA
1	422	75	0.8227965997858726	NA	NA
1	422.25	75	0.8228459477836957	NA	NA
1	422.5	75	0.8228952942759193	NA	NA
1	422.75	75	0.822944640478824	NA	NA
1	423	50	0.8229939863924618	NA	NA
1	423.25	50	0.8230433320168847	NA	NA
1	423.5	50	0.8230926773521449	NA	NA
1	423.75	50	0.823142022398294	NA	NA
1	424	75	0.8231913671553844	NA	NA
1	424.25	75	0.8232407116234679	NA	NA
1	424.5	75	0.8232900558025965	NA	NA
1	424.75	75	0.8233393996928222	NA	NA
1	425	50	0.823388743294197	NA	NA
1	425.25	50	0.8234380866067726	NA	NA
1	425.5	50	0.8234874296306008	NA	NA
1	425.75	50	0.8235367723657342	NA	NA
1	426	75	0.8235861148122239	NA	NA
1	426.25	75	0.8236354569701221	NA	NA
1	426.5	75	0.8236847988394808	NA	NA
1	426.75	75	0.8237341404203515	NA	NA
1	427	50	0.8237834817127865	NA	NA
1	427.25	50	0.8238328227168371	NA	NA
1	427.5	50	0.8238821634325557	NA	NA
1	427.75	50	0.8239315038599936	NA	NA
1	428	75	0.8239808439992029	NA	NA
1	428.25	75	0.8240301838502352	NA	NA
1	428.5	75	0.8240795234131423	NA	NA
1	428.75	75	0.8241288626879759	NA	NA
1	429	50	0.8241782016747878	NA	NA
1	429.25	50	0.8242275403736297	NA	NA
1	429.5	50	0.8242768787845534	NA	NA
1	429.75	50	0.8243262169076105	NA	NA
1	430	75	0.8243755547428528	NA	NA
1	430.25	75	0.8244248922903318	NA	NA
1	430.5	75	0.8244742295500993	NA	NA
1	430.75	75	0.8245235665222069	NA	NA
1	431	50	0.8245729032067062	NA	NA
1	431.25	50	0.8246222396036488	NA	NA
1	431.5	50	0.8246715757130865	NA	NA
1	431.75	50	0.8247209115350707	NA	NA
1	432	75	0.824770247069653	NA	NA
1	432.25	75	0.824819582316885	NA	NA
1	432.5	75	0.8248689172768182	NA	NA
1	432.75	75	0.8249182519495044	NA	NA
1	433	50	0.8249675863349948	NA	NA
1	433.25	50	0.8250169204333413	NA	NA
1	433.5	50	0.825066254244595	NA	NA
1	433.75	50	0.8251155877688078	NA	NA
1	434	75	0.8251649210060307	NA	NA
1	434.25	75	0.8252142539563154	NA	NA
1	434.5	75	0.8252635866197137	NA	NA
1	434.75	75	0.8253129189962765	NA	NA
1	435	50	0.8253622510860555	3.2	0
1	435.25	50	0.8254115828891022	NA	NA
1	435.5	50	0.8254609144054679	NA	NA
1	435.75	50	0.825510245635204	NA	NA
1	436	75	0.8255595765783617	NA	NA
1	436.25	75	0.8256089072349927	NA	NA
1	436.5	75	0.8256582376051481	NA	NA
1	436.75	75	0.8257075676888795	NA	NA
1	437	50	0.8257568974862378	NA	NA
1	437.25	50	0.825806226997275	NA	NA
1	437.5	50	0.8258555562220418	NA	NA
1	437.75	50	0.8259048851605897	NA	NA
1	438	75	0.82595421381297	NA	NA
1	438.25	75	0.826003542179234	NA	NA
1	438.5	75	0.8260528702594327	NA	NA
1	438.75	75	0.8261021980536178	NA	NA
1	439	50	0.8261517044259018	NA	NA
1	439.25	50	0.82620124319735	NA	NA
1	439.5	50	0.8262507816750149	NA	NA
1	439.75	50	0.8263003198589489	NA	NA
1	440	75	0.8263498577492051	NA	NA
1	440.25	75	0.8263993953458364	NA	NA
1	440.5	75	0.8264489326488955	NA	NA
1	440.75	75	0.8264984696584353	NA	NA
1	441	50	0.8265480063745084	NA	NA
1	441.25	50	0.8265975427971676	NA	NA
1	441.5	50	0.8266470789264657	NA	NA
1	441.75	50	0.8266966147624554	NA	NA
1	442	75	0.8267461503051895	NA	NA
1	442.25	75	0.8267956855547206	NA	NA
1	442.5	75	0.8268452205111013	NA	NA
1	442.75	75	0.8268947551743847	NA	NA
1	443	50	0.826944289544623	NA	NA
1	443.25	50	0.826993823621869	NA	NA
1	443.5	50	0.8270433574061756	NA	NA
1	443.75	50	0.8270928908975951	NA	NA
1	444	75	0.8271424240961802	NA	NA
1	444.25	75	0.8271919570019837	NA	NA
1	444.5	75	0.8272414896150581	NA	NA
1	444.75	75	0.8272910219354557	NA	NA
1	445	50	0.8273405539632295	NA	NA
1	445.25	50	0.8273900856984316	NA	NA
1	445.5	50	0.827439617141115	NA	NA
1	445.75	50	0.8274891482913319	NA	NA
1	446	75	0.827538679149135	NA	NA
1	446.25	75	0.8275882097145768	NA	NA
1	446.5	75	0.8276377399877096	NA	NA
1	446.75	75	0.827687269968586	NA	NA
1	447	50	0.8277367996572587	NA	NA
1	447.25	50	0.8277863290537797	NA	NA
1	447.5	50	0.8278358581582016	NA	NA
1	447.75	50	0.8278853869705769	NA	NA
1	448	75	0.8279349154909581	NA	NA
1	448.25	75	0.8279844437193974	NA	NA
1	448.5	75	0.8280339716559474	NA	NA
1	448.75	75	0.8280834993006602	NA	NA
1	449	50	0.8281330266535886	3.7	0
1	449.25	50	0.8281825537147842	NA	NA
1	449.5	50	0.8282320804843002	NA	NA
1	449.75	50	0.8282816069621882	NA	NA
1	450	75	0.8283311331485012	NA	NA
1	450.25	75	0.8283806590432908	NA	NA
1	450.5	75	0.8284301846466098	NA	NA
1	450.75	75	0.8284797099585103	NA	NA
1	451	50	0.8285292349790445	NA	NA
1	451.25	50	0.8285787597082647	NA	NA
1	451.5	50	0.8286282841462231	NA	NA
1	451.75	50	0.8286778082929719	NA	NA
1	452	75	0.8287273321485632	NA	NA
1	452.25	75	0.828776826762071	NA	NA
1	452.5	75	0.8288263198002698	NA	NA
1	452.75	75	0.8288758125463336	NA	NA
1	453	50	0.828925305000315	NA	NA
1	453.25	50	0.8289747971622662	NA	NA
1	453.5	50	0.8290242890322393	NA	NA
1	453.75	50	0.8290737806102869	NA	NA
1	454	75	0.8291232718964613	NA	NA
1	454.25	75	0.8291727628908144	NA	NA
1	454.5	75	0.829222253593399	NA	NA
1	454.75	75	0.8292717440042666	NA	NA
1	455	50	0.82932123412347	NA	NA
1	455.25	50	0.8293707239510612	NA	NA
1	455.5	50	0.8294202134870926	NA	NA
1	455.75	50	0.8294697027316161	NA	NA
1	456	75	0.8295191916846841	NA	NA
1	456.25	75	0.8295686803463487	NA	NA
1	456.5	75	0.8296181687166619	NA	NA
1	456.75	75	0.829667656795676	NA	NA
1	457	50	0.829717144583443	NA	NA
1	457.25	50	0.8297666320800152	NA	NA
1	457.5	50	0.8298161192854446	NA	NA
1	457.75	50	0.8298656061997832	NA	NA
1	458	75	0.8299150928230833	NA	NA
1	458.25	75	0.8299645791553967	NA	NA
1	458.5	75	0.8300140651967753	NA	NA
1	458.75	75	0.8300635509472717	NA	NA
1	459	50	0.8301130364069377	NA	NA
1	459.25	50	0.8301625215758249	NA	NA
1	459.5	50	0.8302120064539857	NA	NA
1	459.75	50	0.8302614910414722	NA	NA
1	460	75	0.8303109753383359	NA	NA
1	460.25	75	0.8303604593446292	NA	NA
1	460.5	75	0.8304099430604037	NA	NA
1	460.75	75	0.8304594264857116	NA	NA
1	461	50	0.8305089096206049	NA	NA
1	461.25	50	0.830558392465135	NA	NA
1	461.5	50	0.8306078750193542	NA	NA
1	461.75	50	0.8306573572833145	NA	NA
1	462	75	0.8307068392570675	NA	NA
1	462.25	75	0.8307563209406649	NA	NA
1	462.5	75	0.830805802334159	NA	NA
1	462.75	75	0.8308552834376012	NA	NA
1	463	50	0.8309047642510438	NA	NA
1	463.25	50	0.8309542447745382	NA	NA
1	463.5	50	0.8310037250081362	NA	NA
1	463.75	50	0.8310532049518898	NA	NA
1	464	75	0.8311026846058508	3.4	0
1	464.25	75	0.8311521639700706	NA	NA
1	464.5	75	0.8312016430446013	NA	NA
1	464.75	75	0.8312511218294946	NA	NA
1	465	50	0.8313006003248019	NA	NA
1	465.25	50	0.8313500785305752	NA	NA
1	465.5	50	0.8313995564468663	NA	NA
1	465.75	50	0.8314490340737264	NA	NA
1	466	75	0.8314985114112076	NA	NA
1	466.25	75	0.8315479884593614	NA	NA
1	466.5	75	0.8315974652182395	NA	NA
1	466.75	75	0.8316469416878933	NA	NA
1	467	50	0.8316964178683748	NA	NA
1	467.25	50	0.8317458937597353	NA	NA
1	467.5	50	0.8317953693620266	NA	NA
1	467.75	50	0.8318448446753001	NA	NA
1	468	75	0.8318943196996074	NA	NA
1	468.25	75	0.8319437944350001	NA	NA
1	468.5	75	0.8319932688815298	NA	NA
1	468.75	75	0.8320427430392481	NA	NA
1	469	50	0.832092405471972	NA	NA
1	469.25	50	0.8321421020735454	NA	NA
1	469.5	50	0.8321917983780955	NA	NA
1	469.75	50	0.8322414943856754	NA	NA
1	470	75	0.8322911900963385	NA	NA
1	470.25	75	0.8323408855101377	NA	NA
1	470.5	75	0.8323905806271265	NA	NA
1	470.75	75	0.8324402754473578	NA	NA
1	471	50	0.8324899699708849	NA	NA
1	471.25	50	0.8325396641977608	NA	NA
1	471.5	50	0.8325893581280387	NA	NA
1	471.75	50	0.8326390517617716	NA	NA
1	472	75	0.8326887450990128	NA	NA
1	472.25	75	0.8327384381398152	NA	NA
1	472.5	75	0.8327881308842318	NA	NA
1	472.75	75	0.8328378233323159	NA	NA
1	473	50	0.8328875154841205	NA	NA
1	473.25	50	0.8329372073396986	NA	NA
1	473.5	50	0.8329868988991029	NA	NA
1	473.75	50	0.8330365901623868	NA	NA
1	474	75	0.8330862811296031	NA	NA
1	474.25	75	0.8331359718008049	NA	NA
1	474.5	75	0.833185662176045	NA	NA
1	474.75	75	0.8332353522553766	NA	NA
1	475	50	0.8332850420388523	NA	NA
1	475.25	50	0.8333347315265253	NA	NA
1	475.5	50	0.8333844207184483	NA	NA
1	475.75	50	0.8334341096146745	NA	NA
1	476	75	0.8334837982152564	NA	NA
1	476.25	75	0.8335334865202471	NA	NA
1	476.5	75	0.8335831745296994	NA	NA
1	476.75	75	0.8336328622436663	NA	NA
1	477	50	0.8336825496622003	2.9	0
1	477.25	50	0.8337322367853547	NA	NA
1	477.5	50	0.8337819236131817	NA	NA
1	477.75	50	0.8338316101457346	NA	NA
1	478	75	0.833881296383066	NA	NA
1	478.25	75	0.8339309823252287	NA	NA
1	478.5	75	0.8339806679722752	NA	NA
1	478.75	75	0.8340303533242587	NA	NA
1	479	50	0.8340800383812317	NA	NA
1	479.25	50	0.8341297231432468	NA	NA
1	479.5	50	0.8341794076103569	NA	NA
1	479.75	50	0.8342290917826145	NA	NA
1	480	75	0.8342787756600726	NA	NA
1	480.25	75	0.8343284592427834	NA	NA
1	480.5	75	0.8343781425308	NA	NA
1	480.75	75	0.8344278255241748	NA	NA
1	481	50	0.8344775082229604	NA	NA
1	481.25	50	0.8345271906272096	NA	NA
1	481.5	50	0.8345768727369748	NA	NA
1	481.75	50	0.8346265545523087	NA	NA
1	482	75	0.834676236073264	NA	NA
1	482.25	75	0.8347258839312209	NA	NA
1	482.5	75	0.8347755300146781	NA	NA
1	482.75	75	0.8348251758026045	NA	NA
1	483	50	0.8348748212950527	NA	NA
1	483.25	50	0.8349244664920754	NA	NA
1	483.5	50	0.8349741113937252	NA	NA
1	483.75	50	0.8350237560000552	NA	NA
1	484	75	0.8350734003111177	NA	NA
1	484.25	75	0.8351230443269654	NA	NA
1	484.5	75	0.8351726880476509	NA	NA
1	484.75	75	0.835222331473227	NA	NA
1	485	50	0.8352719746037462	NA	NA
1	485.25	50	0.8353216174392614	NA	NA
1	485.5	50	0.8353712599798245	NA	NA
1	485.75	50	0.8354209022254888	NA	NA
1	486	75	0.8354705441763066	NA	NA
1	486.25	75	0.8355201858323303	NA	NA
1	486.5	75	0.8355698271936127	NA	NA
1	486.75	75	0.8356194682602062	NA	NA
1	487	50	0.8356691090321632	NA	NA
1	487.25	50	0.8357187495095363	NA	NA
1	487.5	50	0.8357683896923781	NA	NA
1	487.75	50	0.835818029580741	NA	NA
1	488	75	0.8358676691746776	NA	NA
1	488.25	75	0.8359173084742401	NA	NA
1	488.5	75	0.835966947479481	NA	NA
1	488.75	75	0.8360165861904527	NA	NA
1	489	50	0.836066224607208	NA	NA
1	489.25	50	0.8361158627297988	NA	NA
1	489.5	50	0.8361655005582777	NA	NA
1	489.75	50	0.836215138092697	NA	NA
1	490	75	0.8362647753331092	NA	NA
1	490.25	75	0.8363144122795665	NA	NA
1	490.5	75	0.8363640489321212	NA	NA
1	490.75	75	0.836413685290826	NA	NA
1	491	50	0.8364633213557329	NA	NA
1	491.25	50	0.8365129571268941	NA	NA
1	491.5	50	0.8365625926043622	NA	NA
1	491.75	50	0.8366122277881892	NA	NA
1	492	75	0.8366618626784275	3.6	0
1	492.25	75	0.8367114972751293	NA	NA
1	492.5	75	0.8367611315783468	NA	NA
1	492.75	75	0.8368107655881323	NA	NA
1	493	50	0.8368603993045379	NA	NA
1	493.25	50	0.836910032727616	NA	NA
1	493.5	50	0.8369596658574187	NA	NA
1	493.75	50	0.8370092986939981	NA	NA
1	494	75	0.8370589312374063	NA	NA
1	494.25	75	0.8371085634876956	NA	NA
1	494.5	75	0.837158195444918	NA	NA
1	494.75	75	0.8372078271091258	NA	NA
1	495	50	0.8372574584803709	NA	NA
1	495.25	50	0.8373070895587057	NA	NA
1	495.5	50	0.8373567203441818	NA	NA
1	495.75	50	0.8374063508368518	NA	NA
1	496	75	0.8374559810367674	NA	NA
1	496.25	75	0.8375056109439808	NA	NA
1	496.5	75	0.837555240558544	NA	NA
1	496.75	75	0.8376048698805091	NA	NA
1	497	50	0.8376544989099278	NA	NA
1	497.25	50	0.8377041276468524	NA	NA
1	497.5	50	0.837753756091335	NA	NA
1	497.75	50	0.837803384243427	NA	NA
1	498	75	0.8378530121031811	NA	NA
1	498.25	75	0.8379026396706487	NA	NA
1	498.5	75	0.8379522669458819	NA	NA
1	498.75	75	0.8380018939289327	NA	NA
1	499	50	0.83805171950982	NA	NA
1	499.25	50	0.8381015811431438	NA	NA
1	499.5	50	0.8381514424755937	NA	NA
[truncated: 41,940 more rows]
